# Supplementary material for: Exploring the feasible net-zero transition pathway in China considering energy system flexibility
Source: Nat Commun. 2026 Apr 11;17:5440. doi: 10.1038/s41467-026-71410-2 (PMC13279959; doi:10.1038/s41467-026-71410-2)
Supplement: Supplementary file 3 — Source Data [file 41467_2026_71410_MOESM3_ESM.xlsx]

## Sheet: Cover
Source Data
Exploring the feasible net-zero transition pathway in China considering energy system flexibility
Shu Zhang (张枢)1,2, Wenying Chen (陈文颖)1,2,*
1 Research Center for Contemporary Management, Tsinghua University, 100084 Beijing, China 2 Institute of Energy, Environment and Economy, Tsinghua University, 100084 Beijing, China * Corresponding author: Wenying Chen (chenwy@tsinghua.edu.cn)
Fig.1(a) and Supp. Fig.15(a) Fossil fuel and industrial processes (FFI) CO2 emissions by sector
Fig.1(b) and Supp. Fig.15(b) Primary energy mix by fuel
Fig.1(c) and Supp. Fig.15(c) Final energy mix by fuel
Fig.1(d) and Supp. Fig.15(d) Electricity generation by technology
Fig.2 Impact of sub-annual modeling on energy system transition
Fig.3 Multi-model comparison for China's net-zero target
Fig.4(a) Electricity generation capacity by technology
Fig.4(b) Hydrogen production capacity by technology
Fig.4(c) Electrochemical and thermal energy storage capacity by technology
Fig.4(d) Mechanical and electromagnetic energy storage capacity by technology
Fig.5(a) Electricity consumption by industry for a summer workday
Fig.5(b) Electricity consumption by industry in different seasons
Fig.5(c) Electricity generation by technology for a summer workday
Fig.5(d) Electricity generation by technology in different seasons
Fig.6(a) Energy storage operation by technology for a summer workday
Fig.6(b) Electricity consumption in the transportation sector for a summer workday
Fig.7(a) Hydrogen consumption by industry for a summer workday
Fig.7(b) Hydrogen consumption by industry in different seasons
Fig.7(c) Hydrogen production by technology for a summer workday
Fig.7(d) Hydrogen production by technology in different seasons
Fig.8(a) Investment in electricity production by technology
Fig.8(b) Investment in hydrogen production by technology
Fig.8(c) Investment in energy storage by technology
Fig.8(d) Investment in upstream sector by technology
Fig.8(e) Marginal electricity supply costs for different time periods for a summer workday
Fig.8(f) Marginal hydrogen supply costs for different time periods for a summer workday
Supp. Fig.1 Low-carbon energy development in the industrial sector
Supp. Fig.2 Low-carbon energy development for space heating in 2060
Supp. Fig.3 Low-carbon energy development for cooking
Supp. Fig.4 Low-carbon energy development for light-duty vehicles
Supp. Fig.5 Low-carbon energy development for trucks
Supp. Fig.6(a) The real electricity load (except storage charging)
Supp. Fig.6(b) The net load
Supp. Fig.7 Electricity consumption in 2060 by industry for different seasons of the year and different working days
Supp. Fig.8 Electricity generation in 2060 by technology for different seasons of the year and different working days
Supp. Fig.9 Energy storage facility operation mode in 2060 by technology for different seasons of the year and different working days
Supp. Fig.10 Electricity consumption in the transportation sector in 2060 by technology for different seasons of the year and different working days
Supp. Fig.11 Hydrogen consumption by sector in 2060 for different seasons of the year and different working days
Supp. Fig.12 Hydrogen production by technology in 2060 for different seasons of the year and different working days
Supp. Fig.13(a) Annual system investment
Supp. Fig.13(b) Undiscounted annual per capita system cost
Supp. Fig.13(c) Undiscounted annual system costs as a share of the year's GDP
Supp. Fig.13(d) Undiscounted annual system costs by sector
Supp. Fig.13(e) Undiscounted annual system costs by type of cost
Supp. Fig.16 Differences in electricity capacity by technology between the flexibility retrofit sensitivity scenario and the core scenario
Supp. Fig.17 Differences in electricity supply by technology for the typical day in 2060 between the flexibility retrofit sensitivity scenario and the core scenario
Supp. Fig.18 Differences in electricity supply by technology for the typical day in 2060 between the V2G application rate sensitivity scenario and the core scenario
Supp. Fig.19 V2G operations in 2060 under different scenarios

## Sheet: Fig.1&Supp. Fig.15a CO2 Emi.
Fig.1 and Supp. Fig.15 China's energy system decarbonization pathway
(a) Fossil fuel and industrial processes (FFI) CO2 emissions by sector
Model	Scenario	Region	Variable	Unit	2019	2020	2021	2022	2023	2024	2025	2026	2027	2028	2029	2030	2035	2040	2045	2050	2055	2060
China TIMES 2.0	NDC	China	Emissions|CO2|Agriculture	Gt	0.106222	0.104653	0.108409	0.114577	0.110171	0.107589	0.106701	0.112835	0.118011	0.120918	0.122099	0.124864	0.13401	0.143558	0.151025	0.156842	0.144284	0.144757
China TIMES 2.0	NDC	China	Emissions|CO2|Building	Gt	0.634092	0.640644	0.593325	0.586703	0.573239	0.563253	0.542638	0.550987	0.55904	0.56678	0.574192	0.572439	0.541103	0.497318	0.456371	0.365861	0.264463	0.205744
China TIMES 2.0	NDC	China	Emissions|CO2|Electricity & heat	Gt	4.69703	4.78165	5.19999	5.22271	5.50908	5.60149	5.6884	5.6268	5.55424	5.51188	5.50414	5.50236	5.1444	4.58446	3.85578	3.18443	2.4669	2.14924
China TIMES 2.0	NDC	China	Emissions|CO2|Industry	Gt	3.09324	3.06939	3.01638	2.93654	2.91078	2.88275	2.83525	2.79078	2.79448	2.78319	2.76706	2.72261	2.56195	2.39338	2.21	2.01886	1.91822	1.82621
China TIMES 2.0	NDC	China	Emissions|CO2|Industrial processes	Gt	1.02397	1.05447	1.04342	0.955728	0.919207	0.946241	0.938185	0.922533	0.912907	0.902672	0.89147	0.874821	0.797528	0.728867	0.662787	0.604051	0.563795	0.524383
China TIMES 2.0	NDC	China	Emissions|CO2|Transportation	Gt	1.04041	0.862461	0.900791	0.868369	1.1679	1.2231	1.24731	1.26116	1.27597	1.28138	1.28947	1.27003	1.23843	1.15651	0.989441	0.808529	0.731464	0.658882
China TIMES 2.0	NDC	China	Emissions|CO2|Upstream	Gt	0.486273	0.522305	0.431355	0.506968	0.405837	0.394981	0.379695	0.369469	0.364726	0.353974	0.345222	0.326574	0.267473	0.210798	0.168389	0.119409	0.101714	0.0931056
China TIMES 2.0	CN60	China	Emissions|CO2|Agriculture	Gt	0.106222	0.104653	0.108409	0.114577	0.110171	0.109525	0.106701	0.112835	0.117967	0.119978	0.122018	0.124236	0.117586	0.106666	0.106167	0.105461	0.102572	0.0939369
China TIMES 2.0	CN60	China	Emissions|CO2|Building	Gt	0.634092	0.640597	0.59271	0.584764	0.573426	0.563646	0.54396	0.552329	0.560401	0.56816	0.57559	0.582674	0.411835	0.248456	0.22207	0.122446	0.0993047	0.06368
China TIMES 2.0	CN60	China	Emissions|CO2|Electricity & heat	Gt	4.69703	4.78165	5.20028	5.22301	5.50939	5.60179	5.6887	5.6271	5.55419	5.50639	5.49924	5.49092	4.31068	3.11447	0.538497	-0.333548	-0.53041	-0.779436
China TIMES 2.0	CN60	China	Emissions|CO2|Industry	Gt	3.09324	3.06981	3.01607	2.93667	2.91082	2.88276	2.83549	2.79249	2.79904	2.79657	2.76991	2.72889	1.98524	1.25433	1.25016	0.939178	0.732552	0.569854
China TIMES 2.0	CN60	China	Emissions|CO2|Industrial processes	Gt	1.02397	1.05447	1.04342	0.955728	0.919207	0.946241	0.938118	0.922598	0.913408	0.906249	0.89147	0.874821	0.491464	0.352623	0.256046	0.170139	0.154476	0.137312
China TIMES 2.0	CN60	China	Emissions|CO2|Transportation	Gt	1.04041	0.86246	0.901273	0.868383	1.16787	1.22318	1.2431	1.26043	1.2761	1.27951	1.28926	1.26969	1.07603	0.709193	0.620025	0.505565	0.318902	0.21408
China TIMES 2.0	CN60	China	Emissions|CO2|Upstream	Gt	0.486232	0.50203	0.4311	0.508581	0.40545	0.395055	0.382042	0.36176	0.353862	0.344104	0.33331	0.320719	0.199283	0.0558559	0.0519845	-0.135916	-0.204031	-0.299427
China TIMES 2.0	CN60-DN	China	Emissions|CO2|Agriculture	Gt	0.106222	0.104653	0.108409	0.114577	0.110171	0.107579	0.106701	0.112835	0.118629	0.121093	0.123091	0.125143	0.116461	0.0998988	0.0994218	0.098634	0.0975023	0.0917548
China TIMES 2.0	CN60-DN	China	Emissions|CO2|Building	Gt	0.634092	0.639322	0.593405	0.587926	0.573854	0.563766	0.542932	0.55005	0.554708	0.562389	0.569585	0.563141	0.411588	0.248644	0.22344	0.118345	0.0960112	0.0642893
China TIMES 2.0	CN60-DN	China	Emissions|CO2|Electricity & heat	Gt	4.69703	4.7839	5.19976	5.22246	5.51101	5.60655	5.69381	5.63438	5.56188	5.54542	5.54846	5.52429	4.31651	3.12711	0.546683	-0.328621	-0.543925	-0.788006
China TIMES 2.0	CN60-DN	China	Emissions|CO2|Industry	Gt	3.09324	3.06942	3.01638	2.9315	2.90556	2.87786	2.83121	2.77932	2.78483	2.77474	2.75131	2.7076	1.97326	1.25486	1.25068	0.960075	0.742699	0.575917
China TIMES 2.0	CN60-DN	China	Emissions|CO2|Industrial processes	Gt	1.02397	1.05447	1.04342	0.955728	0.919207	0.946241	0.938185	0.922533	0.915019	0.904724	0.89147	0.874821	0.494244	0.352623	0.256046	0.170139	0.15495	0.137023
China TIMES 2.0	CN60-DN	China	Emissions|CO2|Transportation	Gt	1.04041	0.862461	0.900524	0.868245	1.16251	1.21847	1.24334	1.25909	1.27512	1.28035	1.28627	1.26683	1.07031	0.70934	0.638563	0.485442	0.324097	0.206424
China TIMES 2.0	CN60-DN	China	Emissions|CO2|Upstream	Gt	0.486238	0.479416	0.431802	0.503191	0.405649	0.394456	0.382014	0.367649	0.3643	0.354769	0.343223	0.325396	0.20763	0.0559955	0.0478636	-0.161662	-0.212736	-0.287402
China TIMES 2.0	CN60-noLM	China	Emissions|CO2|Agriculture	Gt	0.106222	0.104653	0.108409	0.114577	0.110171	0.109525	0.106701	0.112835	0.117967	0.119978	0.122018	0.124236	0.117586	0.107547	0.107044	0.106332	0.10502	0.0964048
China TIMES 2.0	CN60-noLM	China	Emissions|CO2|Building	Gt	0.634092	0.640597	0.59271	0.584764	0.573426	0.563646	0.54396	0.552329	0.560401	0.56816	0.57559	0.582674	0.410802	0.248528	0.21596	0.119934	0.0992216	0.0638516
China TIMES 2.0	CN60-noLM	China	Emissions|CO2|Electricity & heat	Gt	4.69703	4.78165	5.20028	5.22301	5.50939	5.60179	5.6887	5.6271	5.55419	5.50639	5.49924	5.49092	4.30717	3.11271	0.61001	-0.333574	-0.530514	-0.77915
China TIMES 2.0	CN60-noLM	China	Emissions|CO2|Industry	Gt	3.09324	3.06981	3.01607	2.93667	2.91082	2.88276	2.83549	2.79249	2.79904	2.79657	2.76991	2.72889	1.9633	1.25424	1.25007	0.971869	0.741782	0.575915
China TIMES 2.0	CN60-noLM	China	Emissions|CO2|Industrial processes	Gt	1.02397	1.05447	1.04342	0.955728	0.919207	0.946241	0.938118	0.922598	0.913408	0.906249	0.89147	0.874821	0.490023	0.352623	0.256046	0.170139	0.154257	0.137312
China TIMES 2.0	CN60-noLM	China	Emissions|CO2|Transportation	Gt	1.04041	0.86246	0.901273	0.868383	1.16787	1.22318	1.2431	1.26043	1.2761	1.27951	1.28926	1.26969	1.07548	0.709072	0.598537	0.494928	0.309717	0.205593
China TIMES 2.0	CN60-noLM	China	Emissions|CO2|Upstream	Gt	0.486232	0.50203	0.4311	0.508581	0.40545	0.395055	0.382042	0.36176	0.353862	0.344104	0.33331	0.320719	0.196991	0.0552408	0.0327579	-0.139196	-0.197778	-0.299927
China TIMES 2.0	CN60-LM	China	Emissions|CO2|Agriculture	Gt	0.106222	0.104653	0.108409	0.114577	0.110171	0.107589	0.106701	0.112835	0.118011	0.120918	0.122099	0.124864	0.117586	0.103793	0.103303	0.10249	0.0962041	0.0917548
China TIMES 2.0	CN60-LM	China	Emissions|CO2|Building	Gt	0.634092	0.640644	0.593325	0.586703	0.573239	0.563253	0.542638	0.550987	0.55904	0.56678	0.574192	0.572439	0.40996	0.248987	0.231159	0.132287	0.0998567	0.0645081
China TIMES 2.0	CN60-LM	China	Emissions|CO2|Electricity & heat	Gt	4.69703	4.78165	5.19999	5.22271	5.50908	5.60149	5.6884	5.6268	5.55424	5.51188	5.50414	5.50236	4.31139	3.11534	0.521889	-0.334337	-0.534115	-0.782008
China TIMES 2.0	CN60-LM	China	Emissions|CO2|Industry	Gt	3.09324	3.06939	3.01638	2.93654	2.91078	2.88275	2.83525	2.79078	2.79448	2.78319	2.76706	2.72261	1.9941	1.25338	1.24921	0.91852	0.726742	0.567377
China TIMES 2.0	CN60-LM	China	Emissions|CO2|Industrial processes	Gt	1.02397	1.05447	1.04342	0.955728	0.919207	0.946241	0.938185	0.922533	0.912907	0.902672	0.89147	0.874821	0.493009	0.352623	0.25558	0.170139	0.154476	0.137088
China TIMES 2.0	CN60-LM	China	Emissions|CO2|Transportation	Gt	1.04041	0.862461	0.900791	0.868369	1.1679	1.2231	1.24731	1.26116	1.27597	1.28138	1.28947	1.27003	1.07617	0.70966	0.615983	0.506511	0.329689	0.220841
China TIMES 2.0	CN60-LM	China	Emissions|CO2|Upstream	Gt	0.486273	0.522305	0.431355	0.506968	0.405837	0.394981	0.379695	0.369469	0.364726	0.353974	0.345222	0.326574	0.200306	0.0571191	0.0551975	-0.131842	-0.203402	-0.299561
China TIMES 2.0	CN60-noHour	China	Emissions|CO2|Agriculture	Gt	0.106222	0.104653	0.108409	0.114577	0.110171	0.107579	0.106701	0.112835	0.117965	0.120135	0.122095	0.124199	0.115337	0.107884	0.10738	0.106578	0.104931	0.0944685
China TIMES 2.0	CN60-noHour	China	Emissions|CO2|Building	Gt	0.634092	0.640547	0.592135	0.584823	0.572023	0.562067	0.541569	0.549901	0.557938	0.565663	0.57306	0.571518	0.40854	0.248466	0.219145	0.114782	0.097544	0.0644492
China TIMES 2.0	CN60-noHour	China	Emissions|CO2|Electricity & heat	Gt	4.69703	4.78183	5.20059	5.22332	5.50972	5.60223	5.6891	5.62741	5.55529	5.51255	5.51185	5.49925	4.32035	3.11794	0.564256	-0.34248	-0.541015	-0.780983
China TIMES 2.0	CN60-noHour	China	Emissions|CO2|Industry	Gt	3.09324	3.06939	3.01638	2.93657	2.9109	2.88261	2.83526	2.79092	2.79358	2.7822	2.76566	2.72098	1.9749	1.25424	1.25006	0.96778	0.74579	0.563509
China TIMES 2.0	CN60-noHour	China	Emissions|CO2|Industrial processes	Gt	1.02397	1.05447	1.04342	0.955728	0.919207	0.946241	0.938185	0.922533	0.913179	0.902881	0.89147	0.874821	0.492802	0.352623	0.256046	0.170205	0.15495	0.13696
China TIMES 2.0	CN60-noHour	China	Emissions|CO2|Transportation	Gt	1.04041	0.862461	0.901071	0.868399	1.16773	1.223	1.24723	1.26108	1.27591	1.28132	1.28944	1.27	1.06803	0.709932	0.62073	0.488938	0.312401	0.205598
China TIMES 2.0	CN60-noHour	China	Emissions|CO2|Upstream	Gt	0.486238	0.479483	0.431246	0.507205	0.405449	0.395099	0.380137	0.369741	0.364892	0.354186	0.345508	0.326664	0.200406	0.0562116	0.051633	-0.150975	-0.208181	-0.284002
China TIMES 2.0	CN60-noTS	China	Emissions|CO2|Agriculture	Gt	0.106222	0.108887	0.115065	0.118076	0.118022	0.117258	0.119139	0.121214	0.123265	0.125294	0.127301	0.129285	0.126607	0.0998988	0.0994218	0.098634	0.0974029	0.0917548
China TIMES 2.0	CN60-noTS	China	Emissions|CO2|Building	Gt	0.634092	0.64441	0.631697	0.626188	0.617886	0.616846	0.626811	0.636454	0.645756	0.641936	0.633983	0.626033	0.451083	0.248232	0.244617	0.118649	0.105291	0.0691724
China TIMES 2.0	CN60-noTS	China	Emissions|CO2|Electricity & heat	Gt	4.58234	4.67392	4.98099	4.88582	5.11694	5.11758	5.0281	5.05993	5.08636	5.09767	5.10753	5.10436	4.40793	3.3239	0.685943	-0.272693	-0.557421	-0.791906
China TIMES 2.0	CN60-noTS	China	Emissions|CO2|Industry	Gt	3.09324	3.0841	3.05209	3.00348	2.95953	2.95294	2.97571	2.9618	2.93277	2.89657	2.84609	2.78149	2.04804	1.25375	1.24958	0.932442	0.803756	0.580854
China TIMES 2.0	CN60-noTS	China	Emissions|CO2|Industrial processes	Gt	1.02397	1.05447	1.04342	0.955728	0.919277	0.946241	0.944362	0.932737	0.921175	0.906249	0.89147	0.874821	0.497539	0.352623	0.25609	0.170519	0.155642	0.13696
China TIMES 2.0	CN60-noTS	China	Emissions|CO2|Transportation	Gt	1.04041	0.862461	0.899236	0.868286	1.1679	1.22305	1.25258	1.26522	1.27649	1.28212	1.28945	1.27008	1.11272	0.710501	0.614837	0.471708	0.298005	0.209386
China TIMES 2.0	CN60-noTS	China	Emissions|CO2|Upstream	Gt	0.497812	0.533116	0.426247	0.464078	0.416963	0.404431	0.392655	0.380376	0.367409	0.355698	0.341503	0.322133	0.220889	0.0624396	0.0391723	-0.146813	-0.216849	-0.296222

## Sheet: Fig.1&Supp. Fig.15b Pri. Ener.
Fig.1 and Supp. Fig.15 China's energy system decarbonization pathway
(b) Primary energy mix by fuel
Model	Scenario	Region	Variable	Unit	2019	2020	2021	2022	2023	2024	2025	2026	2027	2028	2029	2030	2035	2040	2045	2050	2055	2060
China TIMES 2.0	NDC	China	Primary Energy|Biomass|w/ CCS	EJ	0	0	0	0	0.000766199	0.00114605	0.00240161	0.00166053	0.00171714	0.00173965	0.00174173	0.00175967	0.0019348	0.00471503	0.0186111	0.116273	0.311884	0.691156
China TIMES 2.0	NDC	China	Primary Energy|Biomass|w/o CCS	EJ	4.77017	4.70106	4.69647	4.52683	4.46302	4.27911	4.13194	3.60073	3.38483	3.1788	3.06511	2.84159	2.18342	1.8354	1.67752	2.23353	2.83782	4.19664
China TIMES 2.0	NDC	China	Primary Energy|Coal|w/ CCS	EJ	0.00115266	0.00120937	0.0013101	0.000806589	0.0012115	0.000727627	0.00068919	0.00111527	0.00101582	0.00057806	0.000542409	0.000507455	0.000343132	0.000196222	7.18432e-05	0	0	0
China TIMES 2.0	NDC	China	Primary Energy|Coal|w/o CCS	EJ	84.0825	85.0502	87.0274	86.6017	89.4378	89.4716	89.5049	89.5378	89.5713	89.0952	88.7758	88.0648	82.5274	74.7801	65.7384	57.3937	48.7533	44.3458
China TIMES 2.0	NDC	China	Primary Energy|Geothermal	EJ	0.574173	0.587342	0.577485	0.575071	0.586955	0.566077	0.577328	0.56094	0.568488	0.580363	0.579664	0.583801	0.579835	0.574755	0.568154	0.560083	0.550608	0.530964
China TIMES 2.0	NDC	China	Primary Energy|Hydro	EJ	4.69598	4.87876	4.8204	4.99343	4.76793	4.85878	5.19025	5.49284	6.13522	6.41601	6.59742	6.77211	7.11247	7.4447	7.77694	8.10917	8.22443	8.3397
China TIMES 2.0	NDC	China	Primary Energy|Natural gas|w/ CCS	EJ	0.000159494	0.000163746	0.000152399	0.000196199	0.000109785	0.000103327	0.000169444	9.07803e-05	8.46914e-05	7.87255e-05	7.28826e-05	6.71627e-05	4.04083e-05	1.67292e-05	0	0	0	0
China TIMES 2.0	NDC	China	Primary Energy|Natural gas|w/o CCS	EJ	11.812	11.7586	13.1508	12.4569	13.4322	13.3805	13.6299	13.1393	12.6363	12.2406	11.7848	11.5803	11.6424	11.5894	10.4021	9.56155	9.04985	8.34631
China TIMES 2.0	NDC	China	Primary Energy|Nuclear	EJ	1.25408	1.42379	1.79582	1.98086	2.1549	2.27672	2.393	2.81199	3.23001	3.72343	4.09263	4.44069	6.38389	8.2209	9.92303	11.5734	12.002	12.4499
China TIMES 2.0	NDC	China	Primary Energy|Ocean	EJ	2.394e-05	9.97892e-05	0.000173299	0.000280606	0.000365762	0.000375336	0.000436518	0.000621231	0.000706387	0.000791544	0.0008767	0.000961856	0.00121531	0.00129645	0.00129511	0.00118803	0.0010745	0.00101668
China TIMES 2.0	NDC	China	Primary Energy|Oil|w/ CCS	EJ	0.000151519	0.000155559	0.000116917	0.000110548	0.000104296	9.81608e-05	9.21426e-05	8.62413e-05	8.04568e-05	7.47892e-05	6.92384e-05	6.38045e-05	3.83879e-05	1.58927e-05	0	0	0	0
China TIMES 2.0	NDC	China	Primary Energy|Oil|w/o CCS	EJ	31.9403	29.1014	28.329	29.52	31.4346	32.3292	32.4557	31.8925	31.6466	31.9605	32.4773	32.4895	31.5616	29.6824	26.5424	22.0417	19.8666	18.4763
China TIMES 2.0	NDC	China	Primary Energy|Solar	EJ	1.59457	1.72107	2.00575	2.46167	3.11565	3.6797	4.17971	4.81923	5.44653	6.02679	6.61945	7.22775	9.53104	11.2801	13.8095	14.9753	15.9885	17.0956
China TIMES 2.0	NDC	China	Primary Energy|Wind	EJ	1.46358	1.68119	2.365	2.8343	3.29034	3.52623	3.83463	4.61453	5.00805	5.40588	5.8081	6.21479	8.48037	10.9171	13.7073	16.815	19.8053	20.5074
China TIMES 2.0	NDC	China	Renewable Rate	%	0.0921204	0.0963026	0.0999192	0.105456	0.106264	0.109551	0.114923	0.122005	0.13034	0.136231	0.141876	0.147566	0.174308	0.205065	0.25012	0.298579	0.347327	0.380517
China TIMES 2.0	CN60	China	Primary Energy|Biomass|w/ CCS	EJ	0	0	3.0221e-09	6.75285e-09	0.000782386	0.00108134	0.00244968	0.00166923	0.00173033	0.001754	0.00175639	0.00178993	1.53541	3.68346	4.53324	7.22004	9.79148	13.2327
China TIMES 2.0	CN60	China	Primary Energy|Biomass|w/o CCS	EJ	4.77017	4.7011	4.69647	4.52692	4.47018	4.27336	4.1597	3.60363	3.36536	3.1316	2.93686	2.79202	4.91366	5.48499	5.30121	3.31536	2.52876	1.68751
China TIMES 2.0	CN60	China	Primary Energy|Coal|w/ CCS	EJ	0.00115265	0.00120937	0.0013101	0.00080659	0.00121151	0.00072763	0.0011661	0.000651453	0.00061441	0.000578064	0.000542414	0.00050746	1.34382	2.87705	4.99755	5.24263	4.95915	4.2377
China TIMES 2.0	CN60	China	Primary Energy|Coal|w/o CCS	EJ	84.0825	85.0541	87.0274	86.6017	89.4378	89.4716	89.5045	89.5383	89.5717	89.1079	88.7122	88.0993	67.7452	49.7447	23.6605	12.7114	11.9935	9.41613
China TIMES 2.0	CN60	China	Primary Energy|Geothermal	EJ	0.574173	0.587342	0.580932	0.5742	0.586955	0.568428	0.576485	0.557538	0.564872	0.576944	0.574076	0.583801	0.579835	1.04987	1.25624	1.48737	1.4622	1.43351
China TIMES 2.0	CN60	China	Primary Energy|Hydro	EJ	4.69598	4.87876	4.8204	4.99342	4.76793	4.85876	5.19141	5.50337	6.13522	6.41601	6.59742	6.77211	7.11249	7.44473	7.77696	8.10919	8.22446	8.33972
China TIMES 2.0	CN60	China	Primary Energy|Natural gas|w/ CCS	EJ	0.000159494	0.000163746	0.000152401	0.000116372	0.000109787	0.000103334	0.000169459	9.07874e-05	8.46943e-05	7.87274e-05	7.2885e-05	6.71653e-05	8.02227e-09	2.77483e-08	0.0117079	0.0115558	0.0115077	0.12638
China TIMES 2.0	CN60	China	Primary Energy|Natural gas|w/o CCS	EJ	11.812	11.7584	13.1433	12.4494	13.4322	13.3671	13.6304	13.1084	12.6902	12.2519	11.847	11.5135	13.084	13.2232	11.7218	10.1657	7.97239	7.44807
China TIMES 2.0	CN60	China	Primary Energy|Nuclear	EJ	1.25408	1.42379	1.81072	2.0114	2.20256	2.34101	2.393	2.81199	3.23001	3.67526	4.09263	4.44069	6.38386	9.74462	14.8287	14.6181	14.0373	13.5005
China TIMES 2.0	CN60	China	Primary Energy|Ocean	EJ	2.394e-05	9.97893e-05	0.000173299	0.000280606	0.000365762	0.000375336	0.000436519	0.000621231	0.000706387	0.000791543	0.0008767	0.000961856	0.00121531	0.00129645	0.00129482	0.00118746	0.00107365	0.00101554
China TIMES 2.0	CN60	China	Primary Energy|Oil|w/ CCS	EJ	0.000151519	0.000155561	0.000116918	0.000110549	0.000104302	9.81655e-05	9.21469e-05	8.62466e-05	8.04615e-05	7.47913e-05	6.92415e-05	6.3808e-05	0.0516471	0.148435	0.219586	0.171475	0.121681	0.100377
China TIMES 2.0	CN60	China	Primary Energy|Oil|w/o CCS	EJ	31.9403	29.1014	28.3291	29.5541	31.4328	32.3455	32.4218	31.8671	31.6307	31.9857	32.4978	32.5811	27.8992	19.4932	19.739	16.9219	13.3856	11.3835
China TIMES 2.0	CN60	China	Primary Energy|Solar	EJ	1.59457	1.72106	2.00575	2.46159	3.11566	3.67974	4.17963	4.77243	5.39897	6.02672	6.61936	7.22775	11.1535	15.0875	18.8046	22.5915	25.0322	27.1044
China TIMES 2.0	CN60	China	Primary Energy|Wind	EJ	1.46358	1.68117	2.365	2.83431	3.29034	3.52622	3.83462	4.61455	5.00806	5.40589	5.80809	6.21477	10.2455	13.4906	17.0094	20.9678	24.8833	25.5307
China TIMES 2.0	CN60	China	Renewable Rate	%	0.0921204	0.0963001	0.0999354	0.10541	0.106274	0.109483	0.115107	0.121843	0.129918	0.135954	0.14114	0.147247	0.23375	0.326862	0.421086	0.515582	0.578142	0.625936
China TIMES 2.0	CN60-DN	China	Primary Energy|Biomass|w/ CCS	EJ	0	0	0	0.000329427	0.00259847	0.00211838	0.00330801	0.00271028	0.00273853	0.00276026	0.00277692	0.00299376	1.47964	3.64672	4.58264	7.46882	9.8542	13.0945
China TIMES 2.0	CN60-DN	China	Primary Energy|Biomass|w/o CCS	EJ	4.88058	5.19586	5.77817	5.61887	5.44712	5.07766	4.83417	4.41749	4.12259	3.85128	3.60112	3.3698	5.16439	5.30826	4.96066	3.28837	2.47334	1.71144
China TIMES 2.0	CN60-DN	China	Primary Energy|Coal|w/ CCS	EJ	0.00115266	0.00120937	0.0013101	0.000806589	0.00126786	0.000727627	0.00068919	0.00111527	0.000614407	0.00057806	0.000542409	0.000507455	1.34383	2.87706	4.99755	5.24263	4.9828	4.22072
China TIMES 2.0	CN60-DN	China	Primary Energy|Coal|w/o CCS	EJ	84.0825	85.0606	87.0274	86.6017	89.4377	89.4716	89.5049	89.5378	89.5717	89.5058	89.1944	88.2386	68.3741	49.8971	22.4373	11.1519	10.0248	9.30816
China TIMES 2.0	CN60-DN	China	Primary Energy|Geothermal	EJ	0.574173	0.587342	0.572672	0.569595	0.586955	0.562499	0.569761	0.552258	0.558377	0.568944	0.580154	0.583801	0.579835	1.08509	1.31726	1.57045	1.54388	1.88058
China TIMES 2.0	CN60-DN	China	Primary Energy|Hydro	EJ	4.69598	4.87876	4.8204	4.99459	4.76793	4.85838	5.18921	5.51794	6.13522	6.41601	6.59742	6.77211	7.11249	7.44473	7.77696	8.10919	8.22446	8.33972
China TIMES 2.0	CN60-DN	China	Primary Energy|Natural gas|w/ CCS	EJ	0.000159494	0.000163746	0.000152399	0.000116366	0.000109785	0.000103327	0.000169444	9.07803e-05	8.46914e-05	7.87255e-05	7.28826e-05	6.71627e-05	0	0	0	0	0	0.12638
China TIMES 2.0	CN60-DN	China	Primary Energy|Natural gas|w/o CCS	EJ	11.812	11.7586	13.1515	12.467	13.4322	13.4113	13.6588	12.9695	12.5754	12.175	11.7974	11.542	11.7608	13.3319	12.0905	11.5691	9.30669	7.43559
China TIMES 2.0	CN60-DN	China	Primary Energy|Nuclear	EJ	1.25408	1.3185	1.4849	1.5521	1.65435	2.03749	2.00815	2.12237	2.56388	2.94547	3.32336	3.83709	5.88922	8.87362	14.08	13.88	12.6566	12.7096
China TIMES 2.0	CN60-DN	China	Primary Energy|Ocean	EJ	2.394e-05	9.97892e-05	0.000173299	0.000280606	0.000365762	0.000375336	0.000436518	0.000621231	0.000706387	0.000791544	0.0008767	0.000961856	0.00121531	0.00129645	0.00129482	0.00118747	0.00107365	0.00101554
China TIMES 2.0	CN60-DN	China	Primary Energy|Oil|w/ CCS	EJ	0.000151519	0.000155559	0.000116917	0.000110548	0.000104296	9.81608e-05	9.21426e-05	8.62413e-05	8.04568e-05	7.47892e-05	6.92384e-05	6.38045e-05	0.0433185	0.0457809	0.15707	0.155031	0.151075	0.0400203
China TIMES 2.0	CN60-DN	China	Primary Energy|Oil|w/o CCS	EJ	31.9403	29.1014	28.3287	29.4071	31.3289	32.2412	32.4127	31.7983	31.5639	31.7421	32.2017	32.2454	28.0855	19.5148	20.125	16.6257	13.6453	11.1556
China TIMES 2.0	CN60-DN	China	Primary Energy|Solar	EJ	1.59457	1.71593	1.98244	2.43069	3.0915	3.65929	4.16375	4.8185	5.44935	6.02963	6.62226	7.23168	11.1671	15.1096	18.7692	22.583	25.0463	27.3099
China TIMES 2.0	CN60-DN	China	Primary Energy|Wind	EJ	1.46358	1.68117	2.36444	2.83456	3.29056	3.5264	3.83489	4.61479	5.00832	5.40618	5.80843	6.21523	10.2399	13.5813	17.0775	20.8456	24.2169	24.5784
China TIMES 2.0	CN60-DN	China	Renewable Rate	%	0.0928248	0.0994989	0.106646	0.112296	0.112303	0.114219	0.119064	0.127431	0.135049	0.140412	0.145326	0.151065	0.236342	0.328154	0.424431	0.521398	0.584309	0.630912
China TIMES 2.0	CN60-noLM	China	Primary Energy|Biomass|w/ CCS	EJ	0	0	3.0221e-09	6.75285e-09	0.000782386	0.00108134	0.00244968	0.00166923	0.00173033	0.001754	0.00175639	0.00178993	1.54111	3.69489	4.69994	7.28505	9.74144	13.2331
China TIMES 2.0	CN60-noLM	China	Primary Energy|Biomass|w/o CCS	EJ	4.77017	4.7011	4.69647	4.52692	4.47018	4.27336	4.1597	3.60363	3.36536	3.1316	2.93686	2.79202	4.91547	5.53889	5.93449	3.32295	2.58465	1.68858
China TIMES 2.0	CN60-noLM	China	Primary Energy|Coal|w/ CCS	EJ	0.00115265	0.00120937	0.0013101	0.00080659	0.00121151	0.00072763	0.0011661	0.000651453	0.00061441	0.000578064	0.000542414	0.00050746	1.34382	2.87705	4.99755	5.24263	4.95915	4.2377
China TIMES 2.0	CN60-noLM	China	Primary Energy|Coal|w/o CCS	EJ	84.0825	85.0541	87.0274	86.6017	89.4378	89.4716	89.5045	89.5383	89.5717	89.1079	88.7122	88.0993	67.5865	49.7263	24.391	13.0659	12.3417	9.45471
China TIMES 2.0	CN60-noLM	China	Primary Energy|Geothermal	EJ	0.574173	0.587342	0.580932	0.5742	0.586955	0.568428	0.576485	0.557538	0.564872	0.576944	0.574076	0.583801	0.579835	1.04982	1.25628	1.48732	1.46216	1.43347
China TIMES 2.0	CN60-noLM	China	Primary Energy|Hydro	EJ	4.69598	4.87876	4.8204	4.99342	4.76793	4.85876	5.19141	5.50337	6.13522	6.41601	6.59742	6.77211	7.11249	7.44473	7.77696	8.10919	8.22446	8.33972
China TIMES 2.0	CN60-noLM	China	Primary Energy|Natural gas|w/ CCS	EJ	0.000159494	0.000163746	0.000152401	0.000116372	0.000109787	0.000103334	0.000169459	9.07874e-05	8.46943e-05	7.87274e-05	7.2885e-05	6.71653e-05	8.91181e-09	8.08001e-08	6.61043e-08	0.0413629	0.0411905	0.12638
China TIMES 2.0	CN60-noLM	China	Primary Energy|Natural gas|w/o CCS	EJ	11.812	11.7584	13.1433	12.4494	13.4322	13.3671	13.6304	13.1084	12.6902	12.2519	11.847	11.5135	13.081	13.2125	11.6662	10.1815	7.63052	7.527
China TIMES 2.0	CN60-noLM	China	Primary Energy|Nuclear	EJ	1.25408	1.42379	1.81072	2.0114	2.20256	2.34101	2.393	2.81199	3.23001	3.67526	4.09263	4.44069	6.38386	9.74481	14.8287	14.6181	14.3708	14.0888
China TIMES 2.0	CN60-noLM	China	Primary Energy|Ocean	EJ	2.394e-05	9.97893e-05	0.000173299	0.000280606	0.000365762	0.000375336	0.000436519	0.000621231	0.000706387	0.000791543	0.0008767	0.000961856	0.00121531	0.00129645	0.00129482	0.00118746	0.00107365	0.00101554
China TIMES 2.0	CN60-noLM	China	Primary Energy|Oil|w/ CCS	EJ	0.000151519	0.000155561	0.000116918	0.000110549	0.000104302	9.81655e-05	9.21469e-05	8.62466e-05	8.04615e-05	7.47913e-05	6.92415e-05	6.3808e-05	0.0421998	0.129791	0.10966	0.133209	0.0907566	0.0866229
China TIMES 2.0	CN60-noLM	China	Primary Energy|Oil|w/o CCS	EJ	31.9403	29.1014	28.3291	29.5541	31.4328	32.3455	32.4218	31.8671	31.6307	31.9857	32.4978	32.5811	27.7168	19.521	19.4166	16.7623	13.2412	11.324
China TIMES 2.0	CN60-noLM	China	Primary Energy|Solar	EJ	1.59457	1.72106	2.00575	2.46159	3.11566	3.67974	4.17963	4.77243	5.39897	6.02672	6.61936	7.22775	11.1538	15.086	18.8893	22.68	24.843	24.9828
China TIMES 2.0	CN60-noLM	China	Primary Energy|Wind	EJ	1.46358	1.68117	2.365	2.83431	3.29034	3.52622	3.83462	4.61455	5.00806	5.40589	5.80809	6.21477	10.2449	13.4924	16.9066	20.859	24.9045	27.4546
China TIMES 2.0	CN60-noLM	China	Renewable Rate	%	0.0921204	0.0963001	0.0999354	0.10541	0.106274	0.109483	0.115107	0.121843	0.129918	0.135954	0.14114	0.147247	0.234331	0.32722	0.423802	0.514944	0.57669	0.622151
China TIMES 2.0	CN60-LM	China	Primary Energy|Biomass|w/ CCS	EJ	0	0	0	0	0.000766199	0.00114605	0.00240161	0.00166053	0.00171714	0.00173965	0.00174173	0.00175967	1.53568	3.6834	4.52469	7.21452	9.75239	13.2321
China TIMES 2.0	CN60-LM	China	Primary Energy|Biomass|w/o CCS	EJ	4.77017	4.70106	4.69647	4.52683	4.46302	4.27911	4.13194	3.60073	3.38483	3.1788	3.06511	2.84159	4.91724	5.48505	5.46171	3.39127	2.56785	1.68779
China TIMES 2.0	CN60-LM	China	Primary Energy|Coal|w/ CCS	EJ	0.00115266	0.00120937	0.0013101	0.000806589	0.0012115	0.000727627	0.00068919	0.00111527	0.00101582	0.00057806	0.000542409	0.000507455	1.34383	2.87706	4.97508	5.24263	4.95915	4.22454
China TIMES 2.0	CN60-LM	China	Primary Energy|Coal|w/o CCS	EJ	84.0825	85.0502	87.0274	86.6017	89.4378	89.4716	89.5049	89.5378	89.5713	89.0952	88.7758	88.0648	67.8993	49.8376	23.4147	12.3967	11.5849	9.36573
China TIMES 2.0	CN60-LM	China	Primary Energy|Geothermal	EJ	0.574173	0.587342	0.577485	0.575071	0.586955	0.566077	0.577328	0.56094	0.568488	0.580363	0.579664	0.583801	0.579835	1.03948	1.24833	1.47166	1.44676	1.41837
China TIMES 2.0	CN60-LM	China	Primary Energy|Hydro	EJ	4.69598	4.87876	4.8204	4.99343	4.76793	4.85878	5.19025	5.49284	6.13522	6.41601	6.59742	6.77211	7.11249	7.44473	7.77696	8.10919	8.22446	8.33972
China TIMES 2.0	CN60-LM	China	Primary Energy|Natural gas|w/ CCS	EJ	0.000159494	0.000163746	0.000152399	0.000196199	0.000109785	0.000103327	0.000169444	9.07803e-05	8.46914e-05	7.87255e-05	7.28826e-05	6.71627e-05	0	0	0.0108099	0.0106695	0.010625	0.12638
China TIMES 2.0	CN60-LM	China	Primary Energy|Natural gas|w/o CCS	EJ	11.812	11.7586	13.1508	12.4569	13.4322	13.3805	13.6299	13.1393	12.6363	12.2406	11.7848	11.5803	13.1017	13.2861	11.8487	10.3644	8.2212	7.38394
China TIMES 2.0	CN60-LM	China	Primary Energy|Nuclear	EJ	1.25408	1.42379	1.79582	1.98086	2.1549	2.27672	2.393	2.81199	3.23001	3.72343	4.09263	4.44069	6.40259	9.6263	14.8475	14.6366	13.8184	13.287
China TIMES 2.0	CN60-LM	China	Primary Energy|Ocean	EJ	2.394e-05	9.97892e-05	0.000173299	0.000280606	0.000365762	0.000375336	0.000436518	0.000621231	0.000706387	0.000791544	0.0008767	0.000961856	0.00121531	0.00129645	0.00129482	0.00118747	0.00107365	0.00101554
China TIMES 2.0	CN60-LM	China	Primary Energy|Oil|w/ CCS	EJ	0.000151519	0.000155559	0.000116917	0.000110548	0.000104296	9.81608e-05	9.21426e-05	8.62413e-05	8.04568e-05	7.47892e-05	6.92384e-05	6.38045e-05	0.0535207	0.152471	0.243016	0.250923	0.145007	0.0960505
China TIMES 2.0	CN60-LM	China	Primary Energy|Oil|w/o CCS	EJ	31.9403	29.1014	28.329	29.52	31.4346	32.3292	32.4557	31.8925	31.6466	31.9605	32.4773	32.4895	27.8132	19.5359	19.6422	16.8875	13.4877	11.4
China TIMES 2.0	CN60-LM	China	Primary Energy|Solar	EJ	1.59457	1.72107	2.00575	2.46167	3.11565	3.6797	4.17971	4.81923	5.44653	6.02679	6.61945	7.22775	11.1532	15.0881	18.7438	22.5217	24.9423	27.4034
China TIMES 2.0	CN60-LM	China	Primary Energy|Wind	EJ	1.46358	1.68119	2.365	2.8343	3.29034	3.52623	3.83463	4.61453	5.00805	5.40588	5.8081	6.21479	10.2463	13.4867	17.0128	20.97	24.9582	25.2552
China TIMES 2.0	CN60-LM	China	Renewable Rate	%	0.0921204	0.0963026	0.0999192	0.105456	0.106264	0.109551	0.114923	0.122005	0.13034	0.136231	0.141876	0.147566	0.233609	0.326603	0.422111	0.515754	0.579222	0.627632
China TIMES 2.0	CN60-noHour	China	Primary Energy|Biomass|w/ CCS	EJ	0	0	0	0	0.000757469	0.00109208	0.00230789	0.00162393	0.00167295	0.00168521	0.0016853	0.00169951	1.51744	3.67088	4.53381	7.34813	9.7926	13.0472
China TIMES 2.0	CN60-noHour	China	Primary Energy|Biomass|w/o CCS	EJ	4.77002	4.70078	4.69647	4.52639	4.46824	4.27803	4.12239	3.59967	3.38354	3.17618	2.96329	2.83686	5.0678	5.426	5.27795	3.21799	2.30268	1.62969
China TIMES 2.0	CN60-noHour	China	Primary Energy|Coal|w/ CCS	EJ	0.00115266	0.00120937	0.0013101	0.000806589	0.0012115	0.000727627	0.00068919	0.00111527	0.000614407	0.00057806	0.000542409	0.000507455	1.34383	2.87706	4.99755	5.24683	4.9828	4.21701
China TIMES 2.0	CN60-noHour	China	Primary Energy|Coal|w/o CCS	EJ	84.0825	85.0541	87.0274	86.6017	89.4378	89.4716	89.5049	89.5378	89.5717	89.1088	88.8537	88.0294	68.3742	49.8726	22.536	10.9277	10.0768	9.35091
China TIMES 2.0	CN60-noHour	China	Primary Energy|Geothermal	EJ	0.574173	0.587342	0.577408	0.575072	0.586955	0.568198	0.579404	0.563257	0.570968	0.583016	0.579664	0.583801	0.579835	1.04611	1.25634	1.48529	1.46016	1.48173
China TIMES 2.0	CN60-noHour	China	Primary Energy|Hydro	EJ	4.69598	4.87876	4.8204	4.99338	4.76793	4.85861	5.19007	5.50983	6.13522	6.41601	6.59742	6.77211	7.11249	7.44473	7.77696	8.10919	8.22446	8.33972
China TIMES 2.0	CN60-noHour	China	Primary Energy|Natural gas|w/ CCS	EJ	0.000159494	0.000163746	0.000152399	0.000196199	0.000109785	0.000103327	0.000169444	9.07803e-05	8.46914e-05	7.87255e-05	7.28826e-05	6.71627e-05	0	0	0	0	0	0.12638
China TIMES 2.0	CN60-noHour	China	Primary Energy|Natural gas|w/o CCS	EJ	11.812	11.7566	13.1438	12.451	13.4322	13.3684	13.6191	13.1047	12.6447	12.2249	11.7734	11.5811	11.6833	13.2304	12.0223	11.5929	9.42171	7.34295
China TIMES 2.0	CN60-noHour	China	Primary Energy|Nuclear	EJ	1.25408	1.3185	1.4849	1.5521	1.65435	2.03749	2.00815	2.12237	2.56033	3.08539	3.47181	3.85551	5.88923	8.95258	14.08	13.88	13.3592	12.9633
China TIMES 2.0	CN60-noHour	China	Primary Energy|Ocean	EJ	2.394e-05	9.97892e-05	0.000173299	0.000280606	0.000365762	0.000375336	0.000436518	0.000621231	0.000706387	0.000791544	0.0008767	0.000961856	0.00121531	0.00129645	0.00129482	0.00118747	0.00107365	0.00101554
China TIMES 2.0	CN60-noHour	China	Primary Energy|Oil|w/ CCS	EJ	0.000151519	0.000155559	0.000116917	0.000110548	0.000104296	9.81608e-05	9.21426e-05	8.62413e-05	8.04568e-05	7.47892e-05	6.92384e-05	6.38045e-05	0.0456026	0.110317	0.165765	0.133323	0.100109	0.0735353
China TIMES 2.0	CN60-noHour	China	Primary Energy|Oil|w/o CCS	EJ	31.9403	29.1014	28.329	29.5215	31.4211	32.3315	32.4625	31.9054	31.6252	31.9381	32.4556	32.4553	28.0787	19.6176	20.1246	16.7066	13.597	11.1694
China TIMES 2.0	CN60-noHour	China	Primary Energy|Solar	EJ	1.59457	1.72107	2.00576	2.46167	3.11566	3.67972	4.1797	4.81923	5.44653	6.02678	6.61945	7.22775	11.1458	15.1085	18.9963	22.8469	25.2714	27.1392
China TIMES 2.0	CN60-noHour	China	Primary Energy|Wind	EJ	1.46358	1.68119	2.365	2.8343	3.29034	3.52623	3.83463	4.61453	5.00805	5.40588	5.8081	6.21479	10.2369	13.5504	17.1458	21.056	24.9039	25.7515
China TIMES 2.0	CN60-noHour	China	Renewable Rate	%	0.0921194	0.0963715	0.100139	0.105767	0.106654	0.109733	0.115167	0.122665	0.130913	0.136802	0.141841	0.148145	0.236049	0.328213	0.426549	0.522755	0.582671	0.631067
China TIMES 2.0	CN60-noTS	China	Primary Energy|Biomass|w/ CCS	EJ	0	0	5.30131e-05	0.000118054	0.000213888	0.000310404	0.000418844	0.000574673	0.00075212	0.000952242	0.00116664	0.00140547	1.05764	3.53825	4.75171	7.30718	9.91401	13.1879
China TIMES 2.0	CN60-noTS	China	Primary Energy|Biomass|w/o CCS	EJ	5.06392	4.74745	4.67238	4.51533	4.40811	4.14655	3.90565	3.69079	3.47683	3.28515	3.10653	2.89972	3.20227	4.84217	4.03811	2.86461	2.45718	1.51497
China TIMES 2.0	CN60-noTS	China	Primary Energy|Coal|w/ CCS	EJ	0.00112257	0.00120937	0.0013101	0.00086962	0.00076676	0.000727627	0.00068919	0.00065145	0.000614407	0.00057806	0.000542409	0.000507455	1.34386	2.87705	4.99966	5.26705	5.00646	4.21701
China TIMES 2.0	CN60-noTS	China	Primary Energy|Coal|w/o CCS	EJ	83.2125	84.4246	86.7039	85.2352	87.4045	87.225	86.3575	86.3455	86.2377	85.8492	85.3774	84.6004	70.0486	51.5563	25.4498	13.5683	11.407	9.38758
China TIMES 2.0	CN60-noTS	China	Primary Energy|Geothermal	EJ	0.574173	0.587369	0.587305	0.587176	0.586982	0.586724	0.586402	0.586015	0.585564	0.57004	0.559829	0.583828	0.579862	0.973232	1.04642	1.18487	1.4672	1.81702
China TIMES 2.0	CN60-noTS	China	Primary Energy|Hydro	EJ	4.69598	4.90315	4.96501	5.02075	4.76793	5.40885	5.88027	6.05743	6.23601	6.41601	6.59742	6.77211	7.11249	7.44473	7.77696	8.10919	8.22446	8.33972
China TIMES 2.0	CN60-noTS	China	Primary Energy|Natural gas|w/ CCS	EJ	0.000159494	0.000163746	0.00012307	0.000116366	0.000109785	0.000103327	9.69923e-05	9.07803e-05	8.46914e-05	7.87255e-05	7.28826e-05	6.71627e-05	0	0	0	0	0	0.119736
China TIMES 2.0	CN60-noTS	China	Primary Energy|Natural gas|w/o CCS	EJ	11.417	11.5527	12.6012	11.9886	12.6384	12.6164	12.5577	12.3526	12.1951	11.9725	11.8343	11.7238	12.2565	12.1367	10.4492	8.68363	8.17826	7.18851
China TIMES 2.0	CN60-noTS	China	Primary Energy|Nuclear	EJ	1.22118	1.43091	1.76261	1.91292	2.04683	2.13219	2.23756	2.57724	2.90889	3.23262	3.54855	3.85677	5.22239	6.45307	12.2121	12.0387	9.69241	10.2467
China TIMES 2.0	CN60-noTS	China	Primary Energy|Ocean	EJ	2.394e-05	0.000110293	0.00019545	0.000280606	0.000365762	0.000450918	0.000536075	0.000621231	0.000706387	0.000791544	0.0008767	0.000961856	0.00121531	0.00129645	0.00129482	0.00118747	0.00107365	0.00101554
China TIMES 2.0	CN60-noTS	China	Primary Energy|Oil|w/ CCS	EJ	0.000151519	0.000155559	0.000144779	0.000110548	0.000104296	9.81608e-05	9.21426e-05	8.62413e-05	8.04568e-05	7.47892e-05	6.92384e-05	6.38045e-05	0.0290319	0	0.0282969	0.0279294	0	0.0379164
China TIMES 2.0	CN60-noTS	China	Primary Energy|Oil|w/o CCS	EJ	31.881	29.0545	27.248	28.2394	30.7826	31.2606	31.9844	32.6429	33.0741	33.3371	33.3807	33.0249	28.3707	19.734	19.2577	15.6423	13.1261	11.4807
China TIMES 2.0	CN60-noTS	China	Primary Energy|Solar	EJ	1.59457	1.75581	2.02808	2.43062	3.13275	3.73137	4.3483	4.90393	5.5624	6.3921	7.3311	8.31329	12.805	16.9788	21.2507	25.2705	27.271	28.0389
China TIMES 2.0	CN60-noTS	China	Primary Energy|Wind	EJ	1.46358	1.69803	2.43432	2.83258	3.28838	3.75327	4.22288	4.6122	5.00583	5.40378	5.80603	6.21263	10.2573	13.4796	17.1225	21.005	24.0532	24.6766
China TIMES 2.0	CN60-noTS	China	Renewable Rate	%	0.0948961	0.0976905	0.102705	0.107778	0.10858	0.116845	0.124567	0.129099	0.134386	0.14105	0.148548	0.15687	0.229933	0.337521	0.436093	0.54346	0.607525	0.645101

## Sheet: Fig.1&Supp. Fig.15c Final Ener.
Fig.1 and Supp. Fig.15 China's energy system decarbonization pathway
(c) Final energy mix by fuel
Model	Scenario	Region	Variable	Unit	2019	2020	2021	2022	2023	2024	2025	2026	2027	2028	2029	2030	2035	2040	2045	2050	2055	2060
China TIMES 2.0	NDC	China	Final Energy|Biomass	EJ	3.07265	3.04057	2.94719	2.77274	2.58372	2.39651	2.22789	1.78125	1.61267	1.44804	1.28338	1.13043	0.734256	0.464023	0.361631	0.346698	0.311072	0.279288
China TIMES 2.0	NDC	China	Final Energy|Coal	EJ	31.1643	31.5889	29.7301	29.1677	29.1611	28.342	27.6289	28.2875	29.0197	29.0644	28.952	28.4763	27.0397	25.3915	23.8388	22.2876	21.1143	20.0798
China TIMES 2.0	NDC	China	Final Energy|Electricity	EJ	24.6063	24.4837	27.0463	28.2729	29.987	31.5941	33.3623	34.7611	35.8776	36.8854	37.936	38.9814	42.2012	44.3577	46.7196	49.1389	50.2363	51.2607
China TIMES 2.0	NDC	China	Final Energy|Gas	EJ	9.41423	9.58495	9.83722	9.98214	9.83192	9.73207	9.99497	9.3195	8.87243	8.39996	7.91527	7.63317	8.52701	9.45414	9.0635	9.93674	10.0904	9.69152
China TIMES 2.0	NDC	China	Final Energy|Geothermal	EJ	0.569665	0.577639	0.565356	0.559945	0.548166	0.528109	0.53778	0.51409	0.49041	0.46887	0.454914	0.456365	0.328503	0.251454	0.1733	0.123027	0.0982587	0.073333
China TIMES 2.0	NDC	China	Final Energy|Heat	EJ	5.44457	5.90856	6.25337	6.50014	6.73122	6.92037	7.06844	7.31412	7.52444	7.74556	7.96117	8.16659	8.64127	8.93076	9.06701	9.17397	9.07257	9.04058
China TIMES 2.0	NDC	China	Final Energy|Hydrogen	EJ	0.00119441	0.0012308	0.0260852	0.0268461	0.0274888	0.0279719	0.0290541	0.0277615	0.0260139	0.0244656	0.0243561	0.0253254	0.0298854	0.0339496	0.0595494	0.205903	0.323385	0.335553
China TIMES 2.0	NDC	China	Final Energy|Liquids	EJ	26.6529	24.5076	24.9026	24.4495	28.2376	29.1481	29.1781	28.9106	28.7818	29.1672	29.7432	29.8267	28.903	27.1167	24.737	20.722	18.8916	18.331
China TIMES 2.0	NDC	China	Final Energy|Solar	EJ	0.775114	0.803653	0.855609	0.90178	0.992266	1.05117	1.11096	1.16398	1.22841	1.28093	1.33436	1.39175	1.54481	1.54367	1.49935	1.45979	1.46266	1.50839
China TIMES 2.0	NDC	China	Electrification Rate	%	0.241948	0.243627	0.264735	0.275474	0.277399	0.287899	0.300187	0.310146	0.316287	0.322186	0.328153	0.335791	0.35779	0.377371	0.40443	0.433344	0.450144	0.463478
China TIMES 2.0	CN60	China	Final Energy|Biomass	EJ	3.07265	3.04057	2.94716	2.77283	2.58444	2.39712	2.22851	1.78183	1.6136	1.44893	1.28421	1.1312	0.709094	0.509016	0.260524	0.116487	0.10485	0.092738
China TIMES 2.0	CN60	China	Final Energy|Coal	EJ	31.1643	31.5931	29.7242	29.1631	29.1547	28.3356	27.6142	28.4259	29.2346	29.3177	29.1133	28.7322	21.4236	15.9207	16.5527	13.84	12.9809	10.9391
China TIMES 2.0	CN60	China	Final Energy|Electricity	EJ	24.6063	24.4845	27.0433	28.2731	29.988	31.5951	33.3665	34.7264	35.8272	36.8028	37.8808	38.9012	43.6638	47.1175	48.7232	50.6839	55.6993	56.8884
China TIMES 2.0	CN60	China	Final Energy|Gas	EJ	9.41423	9.58484	9.83292	9.982	9.83667	9.74017	10.0113	9.31833	8.84445	8.31729	7.87421	7.52092	9.48926	9.45074	10.0784	9.81264	7.41379	6.65836
China TIMES 2.0	CN60	China	Final Energy|Geothermal	EJ	0.569665	0.577639	0.568803	0.559075	0.545536	0.528053	0.534581	0.508058	0.483979	0.46244	0.447263	0.454301	0.330214	0.627651	0.57588	0.538257	0.483896	0.383324
China TIMES 2.0	CN60	China	Final Energy|Heat	EJ	5.44457	5.9123	6.25337	6.50084	6.7311	6.92138	7.06522	7.31585	7.53136	7.7485	7.96428	8.18715	8.1785	7.79693	5.33517	5.95022	7.17551	7.89487
China TIMES 2.0	CN60	China	Final Energy|Hydrogen	EJ	0.00119441	0.000969994	0.0260856	0.0266194	0.0274736	0.0280143	0.0288742	0.0278287	0.0260685	0.0243497	0.0242359	0.0252078	0.388562	1.73778	2.51027	3.71942	4.6784	5.75944
China TIMES 2.0	CN60	China	Final Energy|Liquids	EJ	26.6529	24.5076	24.91	24.4608	28.2458	29.1556	29.1525	28.8766	28.7415	29.1732	29.7471	29.9013	26.0487	18.7851	18.3457	15.3371	12.2409	10.6968
China TIMES 2.0	CN60	China	Final Energy|Solar	EJ	0.775114	0.803653	0.855605	0.90178	0.992279	1.05118	1.11098	1.16387	1.22831	1.28096	1.33438	1.39177	1.5432	1.89546	1.93939	2.17465	1.71568	1.59656
China TIMES 2.0	CN60	China	Electrification Rate	%	0.241948	0.243614	0.264711	0.275458	0.277394	0.287877	0.300295	0.309657	0.315572	0.321208	0.327491	0.334648	0.39064	0.453747	0.46705	0.496061	0.543444	0.563756
China TIMES 2.0	CN60-DN	China	Final Energy|Biomass	EJ	3.07265	3.0956	2.97748	2.79673	2.64323	2.46509	2.28593	2.10753	1.88719	1.65759	1.39812	1.21632	0.76076	0.509986	0.261031	0.116686	0.104999	0.0928139
China TIMES 2.0	CN60-DN	China	Final Energy|Coal	EJ	31.1643	31.5756	29.732	29.1636	29.1377	28.2898	27.5645	28.2275	28.9472	29.1002	28.9126	28.4254	21.9442	16.0098	16.2046	13.2913	12.0855	10.8448
China TIMES 2.0	CN60-DN	China	Final Energy|Electricity	EJ	24.6063	24.4837	27.044	28.2732	29.9852	31.5935	33.3595	34.9382	36.0366	37.0558	38.1081	39.1568	43.8621	47.4927	49.393	50.8078	55.6997	57.1139
China TIMES 2.0	CN60-DN	China	Final Energy|Gas	EJ	9.41423	9.59091	9.87018	10.0286	9.87357	9.80395	10.049	9.33943	8.93413	8.46862	8.03591	7.7264	8.04879	9.46395	10.3803	11.033	9.1093	6.77147
China TIMES 2.0	CN60-DN	China	Final Energy|Geothermal	EJ	0.569665	0.577639	0.560543	0.549296	0.536982	0.514292	0.520196	0.494223	0.468331	0.444646	0.42861	0.42957	0.301157	0.617421	0.563087	0.524031	0.482593	0.379928
China TIMES 2.0	CN60-DN	China	Final Energy|Heat	EJ	5.44457	5.90875	6.25354	6.50078	6.73008	6.9209	7.06569	7.31244	7.52382	7.74809	7.96389	8.18679	8.10824	7.79723	4.62914	5.92497	6.64813	7.89281
China TIMES 2.0	CN60-DN	China	Final Energy|Hydrogen	EJ	0.00119441	0.00121783	0.0260892	0.0472983	0.0482941	0.048287	0.0492289	0.0460273	0.0429305	0.0405916	0.0403326	0.043757	0.396244	1.75053	2.52216	3.96517	4.70764	5.77177
China TIMES 2.0	CN60-DN	China	Final Energy|Liquids	EJ	26.6529	24.5076	24.8985	24.4056	28.1991	29.1086	29.202	28.8685	28.716	28.9717	29.5193	29.6292	26.399	18.5292	18.3752	14.795	12.173	10.4788
China TIMES 2.0	CN60-DN	China	Final Energy|Solar	EJ	0.775114	0.79853	0.832214	0.869079	0.966208	1.02834	1.09228	1.16052	1.22849	1.28102	1.33445	1.39185	1.54574	1.89563	1.78766	2.01698	1.56037	1.56935
China TIMES 2.0	CN60-DN	China	Electrification Rate	%	0.241948	0.243523	0.264633	0.275475	0.277331	0.287808	0.300027	0.310577	0.316709	0.322875	0.329252	0.33696	0.393855	0.456369	0.474402	0.495807	0.543034	0.565957
China TIMES 2.0	CN60-noLM	China	Final Energy|Biomass	EJ	3.07265	3.04057	2.94716	2.77283	2.58444	2.39712	2.22851	1.78183	1.6136	1.44893	1.28421	1.1312	0.708694	0.508796	0.260412	0.116431	0.104796	0.0926958
China TIMES 2.0	CN60-noLM	China	Final Energy|Coal	EJ	31.1643	31.5931	29.7242	29.1631	29.1547	28.3356	27.6142	28.4259	29.2346	29.3177	29.1133	28.7322	21.3209	15.9201	16.5265	14.1704	13.3065	10.9391
China TIMES 2.0	CN60-noLM	China	Final Energy|Electricity	EJ	24.6063	24.4845	27.0433	28.2731	29.988	31.5951	33.3665	34.7264	35.8272	36.8028	37.8808	38.9012	43.6644	47.105	48.5199	50.3017	55.0267	56.647
China TIMES 2.0	CN60-noLM	China	Final Energy|Gas	EJ	9.41423	9.58484	9.83292	9.982	9.83667	9.74017	10.0113	9.31833	8.84445	8.31729	7.87421	7.52092	9.5069	9.4506	10.0817	9.85514	7.04954	6.76169
China TIMES 2.0	CN60-noLM	China	Final Energy|Geothermal	EJ	0.569665	0.577639	0.568803	0.559075	0.545536	0.528053	0.534581	0.508058	0.483979	0.46244	0.447263	0.454301	0.330234	0.6276	0.57592	0.538213	0.483878	0.383914
China TIMES 2.0	CN60-noLM	China	Final Energy|Heat	EJ	5.44457	5.9123	6.25337	6.50084	6.7311	6.92138	7.06522	7.31585	7.53136	7.7485	7.96428	8.18715	8.14402	7.79703	5.71349	5.87349	7.11394	7.89661
China TIMES 2.0	CN60-noLM	China	Final Energy|Hydrogen	EJ	0.00119441	0.000969994	0.0260856	0.0266194	0.0274736	0.0280143	0.0288742	0.0278287	0.0260685	0.0243497	0.0242359	0.0252078	0.38502	1.73778	2.5107	3.78673	4.78781	5.77807
China TIMES 2.0	CN60-noLM	China	Final Energy|Liquids	EJ	26.6529	24.5076	24.91	24.4608	28.2458	29.1556	29.1525	28.8766	28.7415	29.1732	29.7471	29.9013	25.8475	18.8064	18.357	15.1781	12.1607	10.5828
China TIMES 2.0	CN60-noLM	China	Final Energy|Solar	EJ	0.775114	0.803653	0.855605	0.90178	0.992279	1.05118	1.11098	1.16387	1.22831	1.28096	1.33438	1.39177	1.54318	1.89544	2.06135	2.29677	1.83781	1.59671
China TIMES 2.0	CN60-noLM	China	Electrification Rate	%	0.241948	0.243614	0.264711	0.275458	0.277394	0.287877	0.300295	0.309657	0.315572	0.321208	0.327491	0.334648	0.391782	0.453593	0.46383	0.492589	0.540157	0.562652
China TIMES 2.0	CN60-LM	China	Final Energy|Biomass	EJ	3.07265	3.04057	2.94719	2.77274	2.58372	2.39651	2.22789	1.78125	1.61267	1.44804	1.28338	1.13043	0.708626	0.508877	0.260432	0.116484	0.104847	0.092735
China TIMES 2.0	CN60-LM	China	Final Energy|Coal	EJ	31.1643	31.5889	29.7301	29.1677	29.1611	28.342	27.6289	28.2875	29.0197	29.0644	28.952	28.4763	21.5472	16.0078	16.5291	13.6591	12.7125	10.8858
China TIMES 2.0	CN60-LM	China	Final Energy|Electricity	EJ	24.6063	24.4837	27.0463	28.2729	29.987	31.5941	33.3623	34.7611	35.8776	36.8854	37.936	38.9814	43.6556	47.1996	48.8852	50.5081	55.8656	57.0912
China TIMES 2.0	CN60-LM	China	Final Energy|Gas	EJ	9.41423	9.58495	9.83722	9.98214	9.83192	9.73207	9.99497	9.3195	8.87243	8.39996	7.91527	7.63317	9.50723	9.4636	10.0937	9.81093	7.76679	6.62202
China TIMES 2.0	CN60-LM	China	Final Energy|Geothermal	EJ	0.569665	0.577639	0.565356	0.559945	0.548166	0.528109	0.53778	0.51409	0.49041	0.46887	0.454914	0.456365	0.331428	0.621053	0.574128	0.530667	0.483179	0.384934
China TIMES 2.0	CN60-LM	China	Final Energy|Heat	EJ	5.44457	5.90856	6.25337	6.50014	6.73122	6.92037	7.06844	7.31412	7.52444	7.74556	7.96117	8.16659	8.18478	7.79653	5.07584	6.28008	7.08369	7.88922
China TIMES 2.0	CN60-LM	China	Final Energy|Hydrogen	EJ	0.00119441	0.0012308	0.0260852	0.0268461	0.0274888	0.0279719	0.0290541	0.0277615	0.0260139	0.0244656	0.0243561	0.0253254	0.393007	1.73868	2.50629	3.71976	4.59741	5.71096
China TIMES 2.0	CN60-LM	China	Final Energy|Liquids	EJ	26.6529	24.5076	24.9026	24.4495	28.2376	29.1481	29.1781	28.9106	28.7818	29.1672	29.7432	29.8267	25.9651	18.8332	18.2991	15.2577	12.2831	10.7017
China TIMES 2.0	CN60-LM	China	Final Energy|Solar	EJ	0.775114	0.803653	0.855609	0.90178	0.992266	1.05117	1.11096	1.16398	1.22841	1.28093	1.33436	1.39175	1.5432	1.89544	1.87766	2.11031	1.65133	1.59393
China TIMES 2.0	CN60-LM	China	Electrification Rate	%	0.241948	0.243627	0.264735	0.275474	0.277399	0.287899	0.300187	0.310146	0.316287	0.322186	0.328153	0.335791	0.390354	0.45356	0.469592	0.495211	0.544773	0.565413
China TIMES 2.0	CN60-noHour	China	Final Energy|Biomass	EJ	3.07265	3.04057	2.94766	2.77274	2.58372	2.39651	2.21942	1.78125	1.61267	1.44804	1.28338	1.13043	0.759344	0.509047	0.260545	0.11654	0.104901	0.0927676
China TIMES 2.0	CN60-noHour	China	Final Energy|Coal	EJ	31.1643	31.5889	29.7172	29.1554	29.148	28.3278	27.6134	28.274	29.0016	29.0611	28.9412	28.4668	21.8972	16.0084	16.0256	13.0613	12.0985	10.8403
China TIMES 2.0	CN60-noHour	China	Final Energy|Electricity	EJ	24.6063	24.4837	27.0435	28.2729	29.9879	31.5945	33.3625	34.7796	35.8929	36.9033	37.9553	39	43.9232	47.1112	48.8166	50.9568	55.7192	56.8819
China TIMES 2.0	CN60-noHour	China	Final Energy|Gas	EJ	9.41423	9.58495	9.83736	9.98247	9.8361	9.73371	9.99508	9.29187	8.89038	8.39679	7.91275	7.64182	8.06199	9.46348	10.4915	11.4537	9.1637	6.55281
China TIMES 2.0	CN60-noHour	China	Final Energy|Geothermal	EJ	0.569665	0.577639	0.565279	0.559946	0.54585	0.52811	0.537781	0.514091	0.490411	0.468871	0.454915	0.456366	0.337262	0.627684	0.58214	0.544306	0.483448	0.386653
China TIMES 2.0	CN60-noHour	China	Final Energy|Heat	EJ	5.44457	5.90856	6.25337	6.50015	6.73121	6.92036	7.06843	7.31161	7.51413	7.7461	7.96178	8.16724	8.12016	7.79679	4.99945	5.24579	6.58889	7.88145
China TIMES 2.0	CN60-noHour	China	Final Energy|Hydrogen	EJ	0.00119441	0.00123093	0.0260863	0.026815	0.0275116	0.0279894	0.0290234	0.0277439	0.0259904	0.0244436	0.024339	0.0253087	0.317911	1.73868	2.51012	3.88599	4.70234	5.99632
China TIMES 2.0	CN60-noHour	China	Final Energy|Liquids	EJ	26.6529	24.5076	24.908	24.4499	28.2366	29.1487	29.1843	28.9272	28.7612	29.1462	29.7225	29.7945	26.3891	18.9218	18.6362	14.901	12.2318	10.4796
China TIMES 2.0	CN60-noHour	China	Final Energy|Solar	EJ	0.775114	0.803653	0.855609	0.90178	0.992266	1.05117	1.11096	1.16398	1.22841	1.28093	1.33436	1.39175	1.54422	1.89552	2.09336	2.29413	1.83614	1.59501
China TIMES 2.0	CN60-noHour	China	Electrification Rate	%	0.241948	0.243627	0.264732	0.275505	0.277437	0.287933	0.300236	0.310334	0.316467	0.322368	0.32836	0.335992	0.394459	0.452677	0.467522	0.497336	0.541337	0.564826
China TIMES 2.0	CN60-noTS	China	Final Energy|Biomass	EJ	3.07265	3.04067	2.87728	2.69918	2.5116	2.28187	2.07632	1.88159	1.70209	1.53633	1.37633	1.196	0.714857	0.625528	0.261646	0.116868	0.105117	0.0928947
China TIMES 2.0	CN60-noTS	China	Final Energy|Coal	EJ	31.1643	31.6873	31.1359	30.7616	30.6231	30.5968	30.7922	30.6127	30.3948	30.0628	29.6633	29.149	22.9653	16.0573	17.548	14.895	13.3237	10.8768
China TIMES 2.0	CN60-noTS	China	Final Energy|Electricity	EJ	24.6063	24.4691	27.0302	28.0148	29.7283	31.1706	31.9014	32.9992	34.1047	35.3448	36.687	37.9947	44.1691	48.2348	50.1233	53.2412	56.4945	57.1512
China TIMES 2.0	CN60-noTS	China	Final Energy|Gas	EJ	9.41423	9.79817	9.78264	10.0297	9.80079	9.64439	9.42841	9.07174	8.78908	8.44786	8.24842	8.09744	8.81396	9.22012	9.26195	8.45992	8.26465	6.83185
China TIMES 2.0	CN60-noTS	China	Final Energy|Geothermal	EJ	0.569665	0.577666	0.560544	0.540032	0.518352	0.502136	0.480687	0.473056	0.447116	0.425402	0.412503	0.433815	0.325999	0.618369	0.571033	0.528408	0.487259	0.377339
China TIMES 2.0	CN60-noTS	China	Final Energy|Heat	EJ	5.44457	5.60734	6.03707	6.1412	6.6036	6.69265	7.04207	7.26069	7.47687	7.69346	7.90943	8.13286	8.30744	7.90029	5.23252	5.57039	6.50213	7.8342
China TIMES 2.0	CN60-noTS	China	Final Energy|Hydrogen	EJ	0.00119441	0.00383395	0.00475501	0.00534889	0.00652646	0.00717524	0.00782284	0.00903279	0.0102322	0.0114453	0.0125838	0.0137736	0.403753	1.7507	2.86966	3.77373	4.75762	5.85503
China TIMES 2.0	CN60-noTS	China	Final Energy|Liquids	EJ	26.6529	24.5321	24.2994	24.0737	27.7136	28.24	29.0044	29.7026	30.1755	30.498	30.5909	30.2744	26.1761	18.412	17.823	14.2746	11.8187	10.4339
China TIMES 2.0	CN60-noTS	China	Final Energy|Solar	EJ	0.775114	0.803654	0.830661	0.871958	0.983799	1.05129	1.12612	1.17695	1.2286	1.28113	1.33456	1.39197	1.54361	1.56866	1.5271	1.52053	1.52202	1.59381
China TIMES 2.0	CN60-noTS	China	Electrification Rate	%	0.241948	0.243426	0.263559	0.271626	0.27402	0.282888	0.285192	0.291544	0.298303	0.306543	0.315628	0.32562	0.38943	0.462073	0.476375	0.520032	0.547026	0.56559

## Sheet: Fig.1&Supp. Fig.15d ELC Gen.
Fig.1 and Supp. Fig.15 China's energy system decarbonization pathway
(d) Electricity generation by technology
Model	Scenario	Region	Variable	Unit	2019	2020	2021	2022	2023	2024	2025	2026	2027	2028	2029	2030	2035	2040	2045	2050	2055	2060
China TIMES 2.0	NDC	China	Secondary Energy|Electricity|Biomass-Coal|w/ CCS	PWh	0	0	0	0	0	0	0	0	0	0	0	0	0	0	0	0	0	0
China TIMES 2.0	NDC	China	Secondary Energy|Electricity|Biomass-Coal|w/o CCS	PWh	0.00252999	0.00249766	0.00259846	0.00256439	0.00258092	0.00250797	0.00243606	0.00372005	0.00516701	0.00712744	0.00816719	0.0117507	0.0186088	0.0264828	0.0294785	0.0966914	0.134493	0.210455
China TIMES 2.0	NDC	China	Secondary Energy|Electricity|Biomass|w/ CCS	PWh	0	0	0	0	0	0	0	0	0	0	0	0	0	0	0	0	0	0
China TIMES 2.0	NDC	China	Secondary Energy|Electricity|Biomass|w/o CCS	PWh	0.0687505	0.0715961	0.0776015	0.0772213	0.0781172	0.0756161	0.0752723	0.070185	0.0676015	0.0646792	0.074434	0.0693298	0.044993	0.0330087	0.0231143	0.0110695	0.000883793	0.000296896
China TIMES 2.0	NDC	China	Secondary Energy|Electricity|Coal|w/ CCS	PWh	0	0	0	0	0	0	0	0	0	0	0	0	0	0	0	0	0	0
China TIMES 2.0	NDC	China	Secondary Energy|Electricity|Coal|w/o CCS	PWh	4.59922	4.67917	5.06898	4.91085	5.11764	5.32512	5.53221	5.44111	5.30901	5.20197	5.14524	5.09812	4.57152	3.87284	2.98906	2.29356	1.47271	1.15833
China TIMES 2.0	NDC	China	Secondary Energy|Electricity|Gas|w/ CCS	PWh	0	0	0	0	0	0	0	0	0	0	0	0	0	0	0	0	0	0
China TIMES 2.0	NDC	China	Secondary Energy|Electricity|Gas|w/o CCS	PWh	0.336896	0.364053	0.416622	0.38515	0.37844	0.39362	0.385967	0.38708	0.356201	0.351354	0.3512	0.351231	0.308538	0.207657	0.102791	0.0439764	0.0237869	0.024289
China TIMES 2.0	NDC	China	Secondary Energy|Electricity|Geothermal	PWh	0.000125225	0.000269522	0.000336922	0.000420163	0.00107745	0.00105465	0.00109858	0.00130139	0.00216884	0.00309701	0.00346525	0.0035399	0.00514203	0.00520472	0.00526741	0.00488663	0.00531569	0.00532759
China TIMES 2.0	NDC	China	Secondary Energy|Electricity|Hydro	PWh	1.30444	1.35521	1.339	1.38706	1.32443	1.34966	1.44174	1.52579	1.70423	1.78222	1.83262	1.88114	1.97569	2.06797	2.16026	2.25255	2.28456	2.31658
China TIMES 2.0	NDC	China	Secondary Energy|Electricity|Nuclear	PWh	0.348355	0.36625	0.407098	0.416819	0.433027	0.437586	0.441811	0.474086	0.51021	0.571604	0.601992	0.631069	0.806995	0.984142	1.13457	1.29661	1.30827	1.33061
China TIMES 2.0	NDC	China	Secondary Energy|Electricity|Ocean	PWh	6.65e-06	2.77192e-05	4.81385e-05	7.79461e-05	0.000101601	0.00010426	0.000121255	0.000172564	0.000196219	0.000219873	0.000243528	0.000267182	0.000337587	0.000360125	0.000359752	0.000330009	0.000298472	0.000282411
China TIMES 2.0	NDC	China	Secondary Energy|Electricity|Oil|w/ CCS	PWh	0	0	0	0	0	0	0	0	0	0	0	0	0	0	0	0	0	0
China TIMES 2.0	NDC	China	Secondary Energy|Electricity|Oil|w/o CCS	PWh	0.0105278	0.0114985	0.00982593	0.009475	0.00912407	0.00864155	0.00816956	0.00767257	0.00718921	0.00671946	0.00626333	0.00582081	0.00386011	0.00220578	0.000857803	0	0	0
China TIMES 2.0	NDC	China	Secondary Energy|Electricity|Solar	PWh	0.225405	0.252589	0.316011	0.429719	0.586165	0.726466	0.848636	1.01152	1.16785	1.31442	1.46418	1.61712	2.21424	2.70006	3.41333	3.73986	4.01414	4.30769
China TIMES 2.0	NDC	China	Secondary Energy|Electricity|Wind	PWh	0.406551	0.466975	0.656468	0.786781	0.913376	0.978816	1.06442	1.28106	1.39039	1.5009	1.61262	1.72553	2.35461	3.03121	3.80502	4.66151	5.48553	5.67972
China TIMES 2.0	CN60	China	Secondary Energy|Electricity|Biomass-Coal|w/ CCS	PWh	0	0	0	0	1.85666e-09	3.97016e-09	6.1025e-09	8.23412e-09	1.02473e-08	1.21408e-08	1.40998e-08	1.58712e-08	5.85407e-08	7.09908e-08	1.53708e-07	1.4515e-07	1.40432e-07	1.93965e-07
China TIMES 2.0	CN60	China	Secondary Energy|Electricity|Biomass-Coal|w/o CCS	PWh	0.00252999	0.00249766	0.00259846	0.00256439	0.00258093	0.00250803	0.00243613	0.00504948	0.00738782	0.00955656	0.0116862	0.0162118	0.00837403	0.00471462	0.0192793	0.00482296	0.0028383	0.000628583
China TIMES 2.0	CN60	China	Secondary Energy|Electricity|Biomass|w/ CCS	PWh	0	0	0	0	4.56003e-09	9.68678e-09	1.59103e-08	1.81493e-08	2.12933e-08	2.42174e-08	2.73189e-08	3.01382e-08	0.031867	0.0437295	0.233685	0.145911	0.154712	0.221762
China TIMES 2.0	CN60	China	Secondary Energy|Electricity|Biomass|w/o CCS	PWh	0.0687505	0.0715961	0.0776015	0.0772213	0.0781172	0.0752723	0.0750106	0.0714667	0.068053	0.0649438	0.0666933	0.0692866	0.141112	0.0818567	0.28185	0.0793639	0.0407846	0.0220286
China TIMES 2.0	CN60	China	Secondary Energy|Electricity|Coal|w/ CCS	PWh	0	3.89706e-09	8.28861e-09	1.31502e-08	1.90712e-08	2.46808e-08	3.02925e-08	3.52976e-08	4.01271e-08	4.46897e-08	4.88958e-08	5.27238e-08	0.0241069	0.0436284	0.232981	0.098813	0.0699194	0.0462615
China TIMES 2.0	CN60	China	Secondary Energy|Electricity|Coal|w/o CCS	PWh	4.66711	4.68706	5.08005	4.92617	5.14147	5.34848	5.53677	5.44936	5.31321	5.20764	5.15452	5.09502	4.07062	3.16618	0.548209	0.000143001	6.30741e-05	1.74713e-07
China TIMES 2.0	CN60	China	Secondary Energy|Electricity|Gas|w/ CCS	PWh	0	3.92568e-09	8.19766e-09	1.17812e-08	1.60951e-08	2.02853e-08	2.44142e-08	2.80666e-08	3.15175e-08	3.4729e-08	3.80252e-08	4.10453e-08	5.01987e-08	3.04885e-08	4.39011e-08	2.74459e-08	1.81664e-08	1.27729e-08
China TIMES 2.0	CN60	China	Secondary Energy|Electricity|Gas|w/o CCS	PWh	0.344897	0.358157	0.408657	0.368859	0.353086	0.368497	0.381204	0.373437	0.345013	0.330048	0.326844	0.32288	0.202616	0.159144	0.16775	0.0404856	0.0113106	0.00656736
China TIMES 2.0	CN60	China	Secondary Energy|Electricity|Geothermal	PWh	0.000125225	0.000269522	0.000336922	0.000420163	0.00115052	0.00112154	0.00116401	0.00137445	0.00224702	0.00318067	0.00352258	0.00359723	0.00353068	0.00289394	0.00394057	0.00278834	0.00283201	0.00278659
China TIMES 2.0	CN60	China	Secondary Energy|Electricity|Hydro	PWh	1.30444	1.35521	1.339	1.38706	1.32443	1.34966	1.44206	1.52871	1.70423	1.78222	1.83262	1.88114	1.97569	2.06798	2.16027	2.25255	2.28457	2.31659
China TIMES 2.0	CN60	China	Secondary Energy|Electricity|Nuclear	PWh	0.348355	0.36625	0.40752	0.41778	0.43472	0.439824	0.4431	0.475346	0.51155	0.559641	0.604395	0.633997	0.80405	1.11141	1.66139	1.59283	1.50406	1.43226
China TIMES 2.0	CN60	China	Secondary Energy|Electricity|Ocean	PWh	6.65e-06	2.77192e-05	4.81385e-05	7.7946e-05	0.000101601	0.00010426	0.000121255	0.000172564	0.000196219	0.000219873	0.000243528	0.000267182	0.000337587	0.000360124	0.000359673	0.000329851	0.000298235	0.000282093
China TIMES 2.0	CN60	China	Secondary Energy|Electricity|Oil|w/ CCS	PWh	0	3.37803e-10	5.99309e-10	9.03127e-10	1.24163e-09	1.58361e-09	1.91723e-09	2.26234e-09	2.58259e-09	2.88381e-09	3.1981e-09	3.47989e-09	3.199e-09	1.61058e-09	1.05388e-09	1.15956e-09	1.48586e-09	1.74322e-09
China TIMES 2.0	CN60	China	Secondary Energy|Electricity|Oil|w/o CCS	PWh	0.0105278	0.0114985	0.00982593	0.009475	0.00912408	0.00864155	0.00816956	0.00767258	0.00718921	0.00671946	0.00626333	0.00582081	0.00386012	0.00220578	0.000857805	1.63591e-09	1.75845e-09	1.40576e-09
China TIMES 2.0	CN60	China	Secondary Energy|Electricity|Solar	PWh	0.225405	0.252589	0.316011	0.429719	0.586165	0.726466	0.848636	0.998574	1.15469	1.31442	1.46418	1.61712	2.65107	3.57864	4.5622	5.49323	6.24616	6.78755
China TIMES 2.0	CN60	China	Secondary Energy|Electricity|Wind	PWh	0.406551	0.466975	0.656468	0.786781	0.913376	0.978816	1.06442	1.28106	1.39039	1.5009	1.61262	1.72553	2.83235	3.64095	4.56486	5.58597	6.65893	6.80527
China TIMES 2.0	CN60-DN	China	Secondary Energy|Electricity|Biomass-Coal|w/ CCS	PWh	0	0	0	0	0	0	0	0	0	0	0	0	0	0	0	0	0	0
China TIMES 2.0	CN60-DN	China	Secondary Energy|Electricity|Biomass-Coal|w/o CCS	PWh	0.00252999	0.00249766	0.00259846	0.00256439	0.00258092	0.00520157	0.00737794	0.00957084	0.0117168	0.0141201	0.015413	0.0176669	0.0124182	0.00613783	0.0270882	0.00420166	0.00304987	0.000574144
China TIMES 2.0	CN60-DN	China	Secondary Energy|Electricity|Biomass|w/ CCS	PWh	0	0	0	0	0	0	0	0	0	0	0	0	0.0259465	0.0437295	0.263966	0.103653	0.152716	0.219868
China TIMES 2.0	CN60-DN	China	Secondary Energy|Electricity|Biomass|w/o CCS	PWh	0.0795321	0.0921457	0.107844	0.111028	0.115716	0.11214	0.10863	0.104954	0.101363	0.0978577	0.0944377	0.091103	0.148381	0.109352	0.284561	0.0747959	0.0362114	0.0222942
China TIMES 2.0	CN60-DN	China	Secondary Energy|Electricity|Coal|w/ CCS	PWh	0	0	0	0	0	0	0	0	0	0	0	0	0.0208909	0.0436283	0.160384	0.0436283	0.0436283	0.0436283
China TIMES 2.0	CN60-DN	China	Secondary Energy|Electricity|Coal|w/o CCS	PWh	4.5703	4.65244	5.02973	4.87013	5.08352	5.28404	5.48023	5.42646	5.29736	5.26126	5.23094	5.13074	4.06219	3.15911	0.617375	0.000142388	6.2756e-05	0
China TIMES 2.0	CN60-DN	China	Secondary Energy|Electricity|Gas|w/ CCS	PWh	0	0	0	0	0	0	0	0	0	0	0	0	0	0	0	0	0	0
China TIMES 2.0	CN60-DN	China	Secondary Energy|Electricity|Gas|w/o CCS	PWh	0.33605	0.356104	0.404293	0.392185	0.37397	0.355945	0.372079	0.401822	0.366861	0.328859	0.314325	0.326309	0.239372	0.181583	0.191012	0.0436684	0.00863506	0.00331735
China TIMES 2.0	CN60-DN	China	Secondary Energy|Electricity|Geothermal	PWh	0.000125225	0.000269522	0.000336922	0.000563858	0.00138814	0.00133907	0.00137681	0.00161208	0.00250128	0.00345272	0.00420956	0.0042842	0.00410123	0.00340661	0.00462755	0.00326683	0.0033105	0.00324697
China TIMES 2.0	CN60-DN	China	Secondary Energy|Electricity|Hydro	PWh	1.30444	1.35521	1.339	1.38739	1.32443	1.34955	1.44145	1.53276	1.70423	1.78222	1.83262	1.88114	1.97569	2.06798	2.16027	2.25255	2.28457	2.31659
China TIMES 2.0	CN60-DN	China	Secondary Energy|Electricity|Nuclear	PWh	0.348355	0.36625	0.40752	0.41778	0.43472	0.477503	0.469359	0.474708	0.51394	0.540965	0.57244	0.643139	0.82554	1.10021	1.67631	1.57601	1.44151	1.41809
China TIMES 2.0	CN60-DN	China	Secondary Energy|Electricity|Ocean	PWh	6.65e-06	2.77192e-05	4.81385e-05	7.79461e-05	0.000101601	0.00010426	0.000121255	0.000172564	0.000196219	0.000219873	0.000243528	0.000267182	0.000337587	0.000360125	0.000359673	0.000329851	0.000298235	0.000282093
China TIMES 2.0	CN60-DN	China	Secondary Energy|Electricity|Oil|w/ CCS	PWh	0	0	0	0	0	0	0	0	0	0	0	0	0	0	0	0	0	0
China TIMES 2.0	CN60-DN	China	Secondary Energy|Electricity|Oil|w/o CCS	PWh	0.0105278	0.0114985	0.00982593	0.009475	0.00912407	0.00864155	0.00816956	0.00767257	0.00718921	0.00671946	0.00626333	0.00582081	0.00386011	0.00220578	0.000857803	0	0	0
China TIMES 2.0	CN60-DN	China	Secondary Energy|Electricity|Solar	PWh	0.225405	0.252589	0.316011	0.429719	0.586165	0.726466	0.848636	1.01152	1.16785	1.31442	1.46418	1.61712	2.65107	3.57864	4.5622	5.49323	6.24616	6.80663
China TIMES 2.0	CN60-DN	China	Secondary Energy|Electricity|Wind	PWh	0.406551	0.466975	0.656468	0.786781	0.913376	0.978816	1.06442	1.28106	1.39039	1.5009	1.61262	1.72553	2.83235	3.64095	4.56486	5.58597	6.54229	6.57238
China TIMES 2.0	CN60-noLM	China	Secondary Energy|Electricity|Biomass-Coal|w/ CCS	PWh	0	0	0	0	1.85666e-09	3.97016e-09	6.1025e-09	8.23412e-09	1.02473e-08	1.21408e-08	1.40998e-08	1.58712e-08	1.04069e-07	1.33815e-07	2.87718e-07	3.06453e-07	3.1782e-07	4.14639e-07
China TIMES 2.0	CN60-noLM	China	Secondary Energy|Electricity|Biomass-Coal|w/o CCS	PWh	0.00252999	0.00249766	0.00259846	0.00256439	0.00258093	0.00250803	0.00243613	0.00504948	0.00738782	0.00955656	0.0116862	0.0162118	0.00816469	0.00471469	0.0170927	0.00470723	0.00367415	0.000651898
China TIMES 2.0	CN60-noLM	China	Secondary Energy|Electricity|Biomass|w/ CCS	PWh	0	0	0	0	4.56003e-09	9.68678e-09	1.59103e-08	1.81493e-08	2.12933e-08	2.42174e-08	2.73189e-08	3.01382e-08	0.0318655	0.0437295	0.222625	0.160708	0.167833	0.226128
China TIMES 2.0	CN60-noLM	China	Secondary Energy|Electricity|Biomass|w/o CCS	PWh	0.0687505	0.0715961	0.0776015	0.0772213	0.0781172	0.0752723	0.0750106	0.0714667	0.068053	0.0649438	0.0666933	0.0692866	0.141123	0.084056	0.299009	0.0908571	0.0482271	0.0241126
China TIMES 2.0	CN60-noLM	China	Secondary Energy|Electricity|Coal|w/ CCS	PWh	0	3.89706e-09	8.28861e-09	1.31502e-08	1.90712e-08	2.46808e-08	3.02925e-08	3.52976e-08	4.01271e-08	4.46897e-08	4.88958e-08	5.27238e-08	0.0240927	0.0436284	0.221997	0.108572	0.0787842	0.0495306
China TIMES 2.0	CN60-noLM	China	Secondary Energy|Electricity|Coal|w/o CCS	PWh	4.66711	4.68706	5.08005	4.92617	5.14147	5.34848	5.53677	5.44936	5.31321	5.20764	5.15452	5.09502	4.07242	3.17306	0.578785	0.000143474	6.33025e-05	2.26586e-07
China TIMES 2.0	CN60-noLM	China	Secondary Energy|Electricity|Gas|w/ CCS	PWh	0	3.92568e-09	8.19766e-09	1.17812e-08	1.60951e-08	2.02853e-08	2.44142e-08	2.80666e-08	3.15175e-08	3.4729e-08	3.80252e-08	4.10453e-08	5.80087e-08	3.87692e-08	5.6099e-08	4.14423e-08	3.32856e-08	2.81313e-08
China TIMES 2.0	CN60-noLM	China	Secondary Energy|Electricity|Gas|w/o CCS	PWh	0.344897	0.358157	0.408657	0.368859	0.353086	0.368497	0.381204	0.373437	0.345013	0.330048	0.326844	0.32288	0.201159	0.159144	0.180266	0.0412336	0.0142526	0.00727706
China TIMES 2.0	CN60-noLM	China	Secondary Energy|Electricity|Geothermal	PWh	0.000125225	0.000269522	0.000336922	0.000420163	0.00115052	0.00112154	0.00116401	0.00137445	0.00224702	0.00318067	0.00352258	0.00359723	0.00353012	0.00289394	0.00394057	0.00278834	0.00283201	0.00278659
China TIMES 2.0	CN60-noLM	China	Secondary Energy|Electricity|Hydro	PWh	1.30444	1.35521	1.339	1.38706	1.32443	1.34966	1.44206	1.52871	1.70423	1.78222	1.83262	1.88114	1.97569	2.06798	2.16027	2.25255	2.28457	2.31659
China TIMES 2.0	CN60-noLM	China	Secondary Energy|Electricity|Nuclear	PWh	0.348355	0.36625	0.40752	0.41778	0.43472	0.439824	0.4431	0.475346	0.51155	0.559641	0.604395	0.633997	0.803822	1.11143	1.6549	1.59258	1.53801	1.48837
China TIMES 2.0	CN60-noLM	China	Secondary Energy|Electricity|Ocean	PWh	6.65e-06	2.77192e-05	4.81385e-05	7.7946e-05	0.000101601	0.00010426	0.000121255	0.000172564	0.000196219	0.000219873	0.000243528	0.000267182	0.000337587	0.000360124	0.000359673	0.000329851	0.000298235	0.000282093
China TIMES 2.0	CN60-noLM	China	Secondary Energy|Electricity|Oil|w/ CCS	PWh	0	3.37803e-10	5.99309e-10	9.03127e-10	1.24163e-09	1.58361e-09	1.91723e-09	2.26234e-09	2.58259e-09	2.88381e-09	3.1981e-09	3.47989e-09	3.82379e-09	2.45618e-09	2.16674e-09	2.47945e-09	3.19511e-09	3.71827e-09
China TIMES 2.0	CN60-noLM	China	Secondary Energy|Electricity|Oil|w/o CCS	PWh	0.0105278	0.0114985	0.00982593	0.009475	0.00912408	0.00864155	0.00816956	0.00767258	0.00718921	0.00671946	0.00626333	0.00582081	0.00386012	0.00220578	0.000857807	3.44233e-09	3.55779e-09	3.01554e-09
China TIMES 2.0	CN60-noLM	China	Secondary Energy|Electricity|Solar	PWh	0.225405	0.252589	0.316011	0.429719	0.586165	0.726466	0.848636	0.998574	1.15469	1.31442	1.46418	1.61712	2.65107	3.57864	4.5622	5.49323	6.17256	6.20171
China TIMES 2.0	CN60-noLM	China	Secondary Energy|Electricity|Wind	PWh	0.406551	0.466975	0.656468	0.786781	0.913376	0.978816	1.06442	1.28106	1.39039	1.5009	1.61262	1.72553	2.83235	3.64095	4.56486	5.58597	6.65893	7.34648
China TIMES 2.0	CN60-LM	China	Secondary Energy|Electricity|Biomass-Coal|w/ CCS	PWh	0	0	0	0	0	0	0	0	0	0	0	0	0	0	0	0	0	0
China TIMES 2.0	CN60-LM	China	Secondary Energy|Electricity|Biomass-Coal|w/o CCS	PWh	0.00252999	0.00249766	0.00259846	0.00256439	0.00258092	0.00250797	0.00243606	0.00372005	0.00516701	0.00712744	0.00816719	0.0117507	0.00703631	0.00471455	0.0176436	0.00319144	0.00270612	0.000574144
China TIMES 2.0	CN60-LM	China	Secondary Energy|Electricity|Biomass|w/ CCS	PWh	0	0	0	0	0	0	0	0	0	0	0	0	0.0350218	0.0437295	0.233063	0.10604	0.152716	0.219868
China TIMES 2.0	CN60-LM	China	Secondary Energy|Electricity|Biomass|w/o CCS	PWh	0.0687505	0.0715961	0.0776015	0.0772213	0.0781172	0.0756161	0.0752723	0.070185	0.0676015	0.0646792	0.074434	0.0693298	0.143712	0.0827343	0.29169	0.0621136	0.0385364	0.0220427
China TIMES 2.0	CN60-LM	China	Secondary Energy|Electricity|Coal|w/ CCS	PWh	0	0	0	0	0	0	0	0	0	0	0	0	0.0320933	0.0436283	0.232437	0.0668861	0.0654789	0.0449889
China TIMES 2.0	CN60-LM	China	Secondary Energy|Electricity|Coal|w/o CCS	PWh	4.59922	4.67917	5.06898	4.91085	5.11764	5.32512	5.53221	5.44111	5.30901	5.20197	5.14524	5.09812	4.04455	3.16509	0.556551	0.000142388	6.2756e-05	0
China TIMES 2.0	CN60-LM	China	Secondary Energy|Electricity|Gas|w/ CCS	PWh	0	0	0	0	0	0	0	0	0	0	0	0	0	0	0	0	0	0
China TIMES 2.0	CN60-LM	China	Secondary Energy|Electricity|Gas|w/o CCS	PWh	0.336896	0.364053	0.416622	0.38515	0.37844	0.39362	0.385967	0.38708	0.356201	0.351354	0.3512	0.351231	0.21626	0.165725	0.178241	0.033067	0.00955073	0.0051168
China TIMES 2.0	CN60-LM	China	Secondary Energy|Electricity|Geothermal	PWh	0.000125225	0.000269522	0.000336922	0.000420163	0.00107745	0.00105465	0.00109858	0.00130139	0.00216884	0.00309701	0.00346525	0.0035399	0.00351671	0.00285116	0.00388324	0.00274841	0.00279208	0.00274666
China TIMES 2.0	CN60-LM	China	Secondary Energy|Electricity|Hydro	PWh	1.30444	1.35521	1.339	1.38706	1.32443	1.34966	1.44174	1.52579	1.70423	1.78222	1.83262	1.88114	1.97569	2.06798	2.16027	2.25255	2.28457	2.31659
China TIMES 2.0	CN60-LM	China	Secondary Energy|Electricity|Nuclear	PWh	0.348355	0.36625	0.407098	0.416819	0.433027	0.437586	0.441811	0.474086	0.51021	0.571604	0.601992	0.631069	0.802494	1.09885	1.66975	1.57572	1.47911	1.40761
China TIMES 2.0	CN60-LM	China	Secondary Energy|Electricity|Ocean	PWh	6.65e-06	2.77192e-05	4.81385e-05	7.79461e-05	0.000101601	0.00010426	0.000121255	0.000172564	0.000196219	0.000219873	0.000243528	0.000267182	0.000337587	0.000360125	0.000359673	0.000329851	0.000298235	0.000282093
China TIMES 2.0	CN60-LM	China	Secondary Energy|Electricity|Oil|w/ CCS	PWh	0	0	0	0	0	0	0	0	0	0	0	0	0	0	0	0	0	0
China TIMES 2.0	CN60-LM	China	Secondary Energy|Electricity|Oil|w/o CCS	PWh	0.0105278	0.0114985	0.00982593	0.009475	0.00912407	0.00864155	0.00816956	0.00767257	0.00718921	0.00671946	0.00626333	0.00582081	0.00386012	0.00220578	0.000857803	0	0	0
China TIMES 2.0	CN60-LM	China	Secondary Energy|Electricity|Solar	PWh	0.225405	0.252589	0.316011	0.429719	0.586165	0.726466	0.848636	1.01152	1.16785	1.31442	1.46418	1.61712	2.65107	3.57864	4.5622	5.49323	6.24616	6.87922
China TIMES 2.0	CN60-LM	China	Secondary Energy|Electricity|Wind	PWh	0.406551	0.466975	0.656468	0.786781	0.913376	0.978816	1.06442	1.28106	1.39039	1.5009	1.61262	1.72553	2.83235	3.64095	4.56486	5.58597	6.65893	6.68955
China TIMES 2.0	CN60-noHour	China	Secondary Energy|Electricity|Biomass-Coal|w/ CCS	PWh	0	0	0	0	0	0	0	0	0	0	0	0	0	0	0	0	0	0
China TIMES 2.0	CN60-noHour	China	Secondary Energy|Electricity|Biomass-Coal|w/o CCS	PWh	0.00252999	0.00249766	0.00259846	0.00256439	0.00258092	0.00250797	0.00243606	0.00539092	0.00686722	0.00909084	0.0116204	0.0154831	0.0085412	0.00471455	0.0190085	0.00492209	0.0029413	0.000574144
China TIMES 2.0	CN60-noHour	China	Secondary Energy|Electricity|Biomass|w/ CCS	PWh	0	0	0	0	0	0	0	0	0	0	0	0	0.0327833	0.0437295	0.24265	0.163667	0.153106	0.220113
China TIMES 2.0	CN60-noHour	China	Secondary Energy|Electricity|Biomass|w/o CCS	PWh	0.0687357	0.0715679	0.07756	0.0771749	0.0780656	0.0755737	0.0745099	0.0714191	0.0677536	0.0656213	0.0640518	0.0702316	0.141601	0.0794941	0.281502	0.105291	0.0327984	0.0204459
China TIMES 2.0	CN60-noHour	China	Secondary Energy|Electricity|Coal|w/ CCS	PWh	0	0	0	0	0	0	0	0	0	0	0	0	0.0274346	0.0436283	0.158821	0.0939708	0.0480753	0.0453532
China TIMES 2.0	CN60-noHour	China	Secondary Energy|Electricity|Coal|w/o CCS	PWh	4.71039	4.73962	5.11337	4.92276	5.13212	5.31267	5.51268	5.4546	5.31295	5.20987	5.16676	5.09902	4.10128	3.15565	0.597369	0.000142388	6.2756e-05	0
China TIMES 2.0	CN60-noHour	China	Secondary Energy|Electricity|Gas|w/ CCS	PWh	0	0	0	0	0	0	0	0	0	0	0	0	0	0	0	0	0	0
China TIMES 2.0	CN60-noHour	China	Secondary Energy|Electricity|Gas|w/o CCS	PWh	0.331039	0.3564	0.408887	0.372293	0.362471	0.366223	0.378722	0.371209	0.354288	0.340042	0.335513	0.340546	0.211816	0.16316	0.172771	0.0486215	0.01159	0.00554568
China TIMES 2.0	CN60-noHour	China	Secondary Energy|Electricity|Geothermal	PWh	0.000125225	0.000269522	0.000336922	0.000420163	0.00114179	0.00111355	0.00115619	0.00136573	0.00223768	0.00317068	0.00346523	0.00353987	0.00335467	0.00285114	0.00388322	0.00274839	0.00279206	0.00274664
China TIMES 2.0	CN60-noHour	China	Secondary Energy|Electricity|Hydro	PWh	1.30444	1.35521	1.339	1.38705	1.32443	1.34961	1.44169	1.53051	1.70423	1.78222	1.83262	1.88114	1.97569	2.06798	2.16027	2.25255	2.28457	2.31659
China TIMES 2.0	CN60-noHour	China	Secondary Energy|Electricity|Nuclear	PWh	0.348355	0.36625	0.40752	0.41778	0.43472	0.477503	0.469372	0.474113	0.510682	0.577241	0.608704	0.641702	0.82722	1.10643	1.66152	1.58864	1.50877	1.44703
China TIMES 2.0	CN60-noHour	China	Secondary Energy|Electricity|Ocean	PWh	6.65e-06	2.77192e-05	4.81385e-05	7.79461e-05	0.000101601	0.00010426	0.000121255	0.000172564	0.000196219	0.000219873	0.000243528	0.000267182	0.000337587	0.000360125	0.000359673	0.000329851	0.000298235	0.000282093
China TIMES 2.0	CN60-noHour	China	Secondary Energy|Electricity|Oil|w/ CCS	PWh	0	0	0	0	0	0	0	0	0	0	0	0	0	0	0	0	0	0
China TIMES 2.0	CN60-noHour	China	Secondary Energy|Electricity|Oil|w/o CCS	PWh	0.0105278	0.0114985	0.00982593	0.009475	0.00912407	0.00864155	0.00816956	0.00767257	0.00718921	0.00671946	0.00626333	0.00582081	0.00386011	0.00220578	0.000857803	0	0	0
China TIMES 2.0	CN60-noHour	China	Secondary Energy|Electricity|Solar	PWh	0.225405	0.252589	0.316011	0.429719	0.586165	0.726466	0.848636	1.01152	1.16785	1.31442	1.46418	1.61712	2.65107	3.57864	4.5622	5.49323	6.24616	6.75086
China TIMES 2.0	CN60-noHour	China	Secondary Energy|Electricity|Wind	PWh	0.406551	0.466975	0.656468	0.786781	0.913376	0.978816	1.06442	1.28106	1.39039	1.5009	1.61262	1.72553	2.83235	3.64095	4.56486	5.58597	6.65893	6.77303
China TIMES 2.0	CN60-noTS	China	Secondary Energy|Electricity|Biomass-Coal|w/ CCS	PWh	0	0	0	0	0	0	0	0	0	0	0	0	0	0	0	0	0	0
China TIMES 2.0	CN60-noTS	China	Secondary Energy|Electricity|Biomass-Coal|w/o CCS	PWh	0.00252999	0.013997	0.10347	0.123677	0.148313	0.152568	0.150403	0.134783	0.0999172	0.0977508	0.060027	0.0472641	0.0387961	0.0385351	0.142855	0.0265419	0.00450817	0.000696689
China TIMES 2.0	CN60-noTS	China	Secondary Energy|Electricity|Biomass|w/ CCS	PWh	0	0	0	0	0	0	0	0	0	0	0	0	0.0179999	0.0437295	0.251128	0.103653	0.152716	0.219868
China TIMES 2.0	CN60-noTS	China	Secondary Energy|Electricity|Biomass|w/o CCS	PWh	0.101587	0.0721272	0.0697453	0.0673618	0.0649765	0.0625896	0.060201	0.0578106	0.0554186	0.0530249	0.0506295	0.0482324	0.0360603	0.0581196	0.151832	0.0357661	0.0353493	0.0209162
China TIMES 2.0	CN60-noTS	China	Secondary Energy|Electricity|Coal|w/ CCS	PWh	0	0	0	0	0	0	0	0	0	0	0	0	0.0338955	0.0285289	0.174513	0.0436283	0.0436283	0.0436283
China TIMES 2.0	CN60-noTS	China	Secondary Energy|Electricity|Coal|w/o CCS	PWh	4.67465	4.75247	5.01073	4.8406	5.00355	4.97379	4.75745	4.74961	4.75257	4.70224	4.68975	4.6281	3.87575	3.18677	0.525039	0.001141	0.0010315	0.000943898
China TIMES 2.0	CN60-noTS	China	Secondary Energy|Electricity|Gas|w/ CCS	PWh	0	0	0	0	0	0	0	0	0	0	0	0	0	0	0	0	0	0
China TIMES 2.0	CN60-noTS	China	Secondary Energy|Electricity|Gas|w/o CCS	PWh	0.2968	0.318613	0.366028	0.365966	0.373934	0.378468	0.382936	0.388575	0.393898	0.399231	0.402983	0.408305	0.406328	0.216545	0.177577	0.0834727	0	0
China TIMES 2.0	CN60-noTS	China	Secondary Energy|Electricity|Geothermal	PWh	0.000125225	0.000269522	0.000743359	0.00130955	0.00190638	0.00234967	0.00293652	0.00313775	0.00384578	0.00401774	0.00409239	0.00416703	0.00438499	0.00331917	0.00451038	0.00318522	0.00322889	0.0030187
China TIMES 2.0	CN60-noTS	China	Secondary Energy|Electricity|Hydro	PWh	1.30444	1.36199	1.37917	1.39465	1.32443	1.50246	1.63341	1.68262	1.73223	1.78222	1.83262	1.88114	1.97569	2.06798	2.16027	2.25255	2.28457	2.31659
China TIMES 2.0	CN60-noTS	China	Secondary Energy|Electricity|Nuclear	PWh	0.339216	0.368081	0.415187	0.420423	0.432085	0.440751	0.443046	0.47046	0.498597	0.526805	0.551029	0.577651	0.692931	0.795862	1.3738	1.32843	1.09905	1.13387
China TIMES 2.0	CN60-noTS	China	Secondary Energy|Electricity|Ocean	PWh	6.65e-06	3.0637e-05	5.42915e-05	7.79461e-05	0.000101601	0.000125255	0.00014891	0.000172564	0.000196219	0.000219873	0.000243528	0.000267182	0.000337587	0.000360125	0.000359673	0.000329851	0.000298235	0.000282093
China TIMES 2.0	CN60-noTS	China	Secondary Energy|Electricity|Oil|w/ CCS	PWh	0	0	0	0	0	0	0	0	0	0	0	0	0	0	0	0	0	0
China TIMES 2.0	CN60-noTS	China	Secondary Energy|Electricity|Oil|w/o CCS	PWh	0.004599	0.0044457	0.0042924	0.0041391	0.0039858	0.0038325	0.0036792	0.0035259	0.0033726	0.0032193	0.003066	0.0029127	0.0021462	0.0013797	0.0006132	0	0	0
China TIMES 2.0	CN60-noTS	China	Secondary Energy|Electricity|Solar	PWh	0.225405	0.262224	0.32957	0.429758	0.587987	0.735497	0.886057	1.02625	1.19478	1.41062	1.65658	1.91343	3.10352	4.18344	5.32735	6.40762	6.90819	7.03848
China TIMES 2.0	CN60-noTS	China	Secondary Energy|Electricity|Wind	PWh	0.406551	0.471645	0.676162	0.786781	0.913376	1.0425	1.17294	1.28106	1.39039	1.5009	1.61262	1.72553	2.83235	3.64095	4.56486	5.58597	6.35539	6.43811

## Sheet: Fig.2 Sub-annual Impact
Fig.2 Impact of sub-annual modeling on energy system transition
Model	Scenario	Region	Variable	Unit	2035	2040	2045	2050	2055	2060	2070	2085	2100
China TIMES 2.0	CN60	China	CO2 captured	%	0.220936	0.143541	0.0897323	0.0757043	0.0517636	0.00678496	0.0466824	0.0124362	-0.00687108
China TIMES 2.0	CN60	China	CO2 from power supply	%	-0.0220632	-0.0630065	-0.214954	0.223163	-0.0484578	-0.0157467	0.00547669	0.0041602	0.0630994
China TIMES 2.0	CN60	China	CO2 reduction rate	%	0.241286	-0.0272454	-0.0272454	-0.0845485	0.0325518	0.0325518	0.170653	-0.0879659	0.036816
China TIMES 2.0	CN60	China	Capacity of Pump hydro	%	1.3622e-10	1.45326e-10	0.659212	0.580453	0.854437	0.863361	0.898479	0.958208	1.03643
China TIMES 2.0	CN60	China	Capacity of battery	%	-0.101375	-0.100307	-0.101471	-0.1012	-0.0500703	-0.00457366	-0.0123059	-0.000672924	-1.20784e-05
China TIMES 2.0	CN60	China	Capacity of thermal power	%	0.00894318	0.00805933	0.0887539	0.135271	0.325741	0.183541	0.114741	0.0548009	0.07506
China TIMES 2.0	CN60	China	Carbon price	%	0.138777	0.138777	0.138777	0.131287	0.0173765	0.0986706	0.0173765	0.0173765	0.0173765
China TIMES 2.0	CN60	China	Coal share	%	-0.0307532	-0.0432465	-0.0695407	-0.0665822	0.00290442	-0.0230911	0.0129979	-0.00392083	-0.0359043
China TIMES 2.0	CN60	China	Electricity from nuclear	%	0.160361	0.396492	0.209344	0.199034	0.368509	0.263161	0.288555	0.372269	0.523379
China TIMES 2.0	CN60	China	Electricity from solar	%	-0.145786	-0.14457	-0.143627	-0.142703	-0.0958321	-0.0356514	-0.0465654	-0.0183401	-0.0157579
China TIMES 2.0	CN60	China	Electricity from wind	%	-1.94714e-11	-2.12279e-11	-2.43557e-11	-2.49089e-11	0.04776	0.0570296	0.0677718	0.0417931	0.0417927
China TIMES 2.0	CN60	China	Electricity use in building	%	0.00366017	-0.0066041	-0.00528449	-0.0166311	-0.0038178	-0.000947292	-0.000385309	-7.4007e-05	0.00616111
China TIMES 2.0	CN60	China	Electricity use in industry	%	-0.0194077	-0.0195084	-0.0372083	-0.0538369	-0.0154582	-0.00475071	0.00208585	0.00924998	0.00612347
China TIMES 2.0	CN60	China	Electricity use in transport	%	-0.00913854	-0.0677806	-0.0131497	-0.0725939	-0.00756668	-0.00756668	-0.00729982	-0.00366435	0.000684431
China TIMES 2.0	CN60	China	Energy storage Investment	%	-0.0621017	-0.0513364	0.149207	0.122275	0.258322	0.290977	0.272724	0.259176	0.261876
China TIMES 2.0	CN60	China	Hydrogen from electricity	%	-0.00704544	0.0413721	0.317503	0.355364	0.506325	0.618893	0.613319	0.691291	0.671044
China TIMES 2.0	CN60	China	Hydrogen generation	%	0.178692	0.101132	-0.0632899	0.0429848	0.0255843	0.0913221	0.0571668	0.0478004	-0.000817805
China TIMES 2.0	CN60	China	Primary energy	%	-0.00155917	0.0104152	0.0115063	0.0212023	0.0298533	0.0273412	0.0319429	0.035416	0.0415644
China TIMES 2.0	CN60	China	Renewables share	%	0.0166043	-0.0315794	-0.0344139	-0.0512975	-0.0483659	-0.0297082	-0.0350873	-0.03919	-0.0483285
China TIMES 2.0	CN60	China	Welfare losses	%	0.569326	0.123635	0.205814	0.220547	0.0911049	0.0474001	0.0343037	-0.0224159	-0.137594
China TIMES 2.0	CN60-LM	China	CO2 captured	%	0.221466	0.143913	0.078311	0.0710287	0.0435261	0.005669	0.0474691	0.00955931	-0.0159855
China TIMES 2.0	CN60-LM	China	CO2 from power supply	%	-0.0219011	-0.0627446	-0.239166	0.226058	-0.0418104	-0.0124988	0.0079953	0.0037119	0.0564702
China TIMES 2.0	CN60-LM	China	CO2 reduction rate	%	0.23753	-0.0234461	-0.0234461	-0.0864443	0.0267032	0.0267032	0.173109	-0.0907892	0.0336064
China TIMES 2.0	CN60-LM	China	Capacity of Pump hydro	%	0	0	0.247588	0.417629	0.438808	0.42834	0.541263	0.553255	0.59832
China TIMES 2.0	CN60-LM	China	Capacity of battery	%	-0.101375	-0.100307	-0.101471	-0.1012	-0.0500703	0.002536	0.00519586	0.00318166	0.00352118
China TIMES 2.0	CN60-LM	China	Capacity of thermal power	%	0.0089154	0.00845603	0.0677743	0.127322	0.300402	0.164831	0.108383	0.0504819	0.0729083
China TIMES 2.0	CN60-LM	China	Carbon price	%	0.139555	0.139555	0.139555	0.130697	-0.0040307	0.0921197	-0.0040307	-0.0040307	-0.0040307
China TIMES 2.0	CN60-LM	China	Coal share	%	-0.0292983	-0.0420357	-0.0774661	-0.0824491	-0.0190219	-0.0251052	0.00881655	-0.00179207	-0.0318012
China TIMES 2.0	CN60-LM	China	Electricity from nuclear	%	0.158115	0.380707	0.215427	0.186152	0.345808	0.241419	0.266551	0.371044	0.522275
China TIMES 2.0	CN60-LM	China	Electricity from solar	%	-0.145786	-0.14457	-0.143627	-0.142703	-0.0958321	-0.0226271	-0.000914459	1.33227e-15	-0.0171324
China TIMES 2.0	CN60-LM	China	Electricity from wind	%	0	2.66454e-15	2.22045e-15	1.77636e-15	0.04776	0.0390559	0.0215791	0.0115339	0.0115338
China TIMES 2.0	CN60-LM	China	Electricity use in building	%	0.00389081	-0.00651962	-0.015725	-0.0270968	-0.00303491	-0.000849447	-0.000276088	-4.61701e-05	0.00402423
China TIMES 2.0	CN60-LM	China	Electricity use in industry	%	-0.0196578	-0.019512	-0.0293497	-0.0565528	-0.01369	0.000145426	0.00864338	0.00352031	0.00101422
China TIMES 2.0	CN60-LM	China	Electricity use in transport	%	-0.00994496	-0.0596717	-0.0132288	-0.0725894	-0.00649913	-0.00763539	-0.00735971	-0.00325755	-0.00108752
China TIMES 2.0	CN60-LM	China	Energy storage Investment	%	-0.0623392	-0.0517286	0.0224605	0.078031	0.142314	0.171203	0.21307	0.15443	0.155067
China TIMES 2.0	CN60-LM	China	Hydrogen from electricity	%	0.00170566	0.0383837	0.131729	0.20767	0.375108	0.461914	0.468229	0.622038	0.573491
China TIMES 2.0	CN60-LM	China	Hydrogen generation	%	0.18862	0.102049	-0.04951	0.0679557	0.0233355	0.0705836	0.0400259	0.0363229	0.00291116
China TIMES 2.0	CN60-LM	China	Primary energy	%	-0.00083215	0.01092	0.0106481	0.0206537	0.0274972	0.0246716	0.0313966	0.0327717	0.0362857
China TIMES 2.0	CN60-LM	China	Renewables share	%	0.0159883	-0.0323487	-0.0320622	-0.0509805	-0.0465875	-0.0270799	-0.0334454	-0.0398315	-0.0475477
China TIMES 2.0	CN60-LM	China	Welfare losses	%	0.533561	0.101431	0.217988	0.211415	0.0671798	0.0463498	0.00169911	-0.00249508	-0.0298175
China TIMES 2.0	CN60-noLM	China	CO2 captured	%	0.220642	0.143333	0.0971343	0.0794148	0.0484059	0.00819984	0.0476158	0.0139696	-0.00762465
China TIMES 2.0	CN60-noLM	China	CO2 from power supply	%	-0.0228592	-0.0635362	-0.110699	0.22326	-0.0482706	-0.0161083	0.011479	0.00616553	0.0611351
China TIMES 2.0	CN60-noLM	China	CO2 reduction rate	%	0.254625	-0.0370322	-0.0370322	-0.0803209	0.0432333	0.0432333	0.241285	-0.0944223	0.0294762
China TIMES 2.0	CN60-noLM	China	Capacity of Pump hydro	%	1.93368e-10	0.0822879	0.811493	1.07157	1.30003	1.35419	1.33334	1.51647	1.7048
China TIMES 2.0	CN60-noLM	China	Capacity of battery	%	-0.101375	-0.100307	-0.101471	-0.1012	-0.0576584	-0.03782	-0.0271004	-0.0234744	-0.0233904
China TIMES 2.0	CN60-noLM	China	Capacity of thermal power	%	0.00897242	0.00922466	0.192241	0.1429	0.334976	0.190459	0.121881	0.0581313	0.0726501
China TIMES 2.0	CN60-noLM	China	Carbon price	%	0.161375	0.161375	0.161375	0.152487	0.0172931	0.113776	0.0172931	0.0172931	0.0172931
China TIMES 2.0	CN60-noLM	China	Coal share	%	-0.0307712	-0.0438904	-0.0532061	-0.0501094	0.0232434	-0.0237777	0.0130495	-0.0041412	-0.038281
China TIMES 2.0	CN60-noLM	China	Electricity from nuclear	%	0.160031	0.396514	0.204621	0.198848	0.399396	0.31265	0.294368	0.376507	0.522721
China TIMES 2.0	CN60-noLM	China	Electricity from solar	%	-0.145786	-0.14457	-0.143627	-0.142703	-0.106487	-0.118885	-0.0997303	-0.0850329	-0.0826284
China TIMES 2.0	CN60-noLM	China	Electricity from wind	%	-4.90619e-11	-7.22175e-11	-9.21651e-11	-5.89924e-11	0.04776	0.141093	0.137347	0.117473	0.117472
China TIMES 2.0	CN60-noLM	China	Electricity use in building	%	0.00364016	-0.00661937	-0.00387392	-0.0154988	-0.00512559	-0.000405829	3.21674e-05	-7.67031e-05	0.00616161
China TIMES 2.0	CN60-noLM	China	Electricity use in industry	%	-0.0193634	-0.0195201	-0.0437782	-0.0643871	-0.0320312	-0.00980673	0.00203987	0.00320438	0.00549072
China TIMES 2.0	CN60-noLM	China	Electricity use in transport	%	-0.00924617	-0.0677806	-0.0133805	-0.0780369	-0.0129053	-0.0129053	-0.0073683	-0.00416522	-0.000534243
China TIMES 2.0	CN60-noLM	China	Energy storage Investment	%	-0.0625682	-0.0243943	0.188654	0.244685	0.362874	0.394731	0.383348	0.371073	0.401745
China TIMES 2.0	CN60-noLM	China	Hydrogen from electricity	%	-0.0089151	0.154357	0.801162	0.521102	0.660566	0.679671	0.668632	0.718173	0.695282
China TIMES 2.0	CN60-noLM	China	Hydrogen generation	%	0.178421	0.0983768	-0.0633599	0.0390816	0.0251195	0.0971993	0.068609	0.0547051	2.33064e-05
China TIMES 2.0	CN60-noLM	China	Primary energy	%	-0.00383474	0.0107431	0.019396	0.0233069	0.0301181	0.0309686	0.034806	0.0367433	0.0432602
China TIMES 2.0	CN60-noLM	China	Renewables share	%	0.0191313	-0.0305199	-0.0281856	-0.0524714	-0.0507558	-0.0355768	-0.031761	-0.0392256	-0.0479142
China TIMES 2.0	CN60-noLM	China	Welfare losses	%	0.673934	0.124029	0.186677	0.278272	0.219781	0.112901	0.0502028	0.0094275	-0.119376
China TIMES 2.0	CN60-noHour	China	CO2 captured	%	0.213507	0.138278	0.00600215	0.0189765	-0.00189186	-0.00357945	0.010108	-0.00860332	-0.0202073
China TIMES 2.0	CN60-noHour	China	CO2 from power supply	%	-0.0198688	-0.0619621	-0.177401	0.255921	-0.0294318	-0.0137932	0.0269113	0.0107668	0.0543876
China TIMES 2.0	CN60-noHour	China	CO2 reduction rate	%	0.244417	-0.0337266	-0.0337266	-0.0610552	0.0183816	0.0183816	0.338581	-0.146591	-0.0298302
China TIMES 2.0	CN60-noHour	China	Capacity of Pump hydro	%	0	0	0.321009	0.404325	0.843077	0.901381	0.896422	0.975693	1.05499
China TIMES 2.0	CN60-noHour	China	Capacity of battery	%	-0.101375	-0.100307	-0.101471	-0.1012	-0.0500703	-0.00988082	-0.0171747	-0.00293827	-0.00227724
China TIMES 2.0	CN60-noHour	China	Capacity of thermal power	%	0.00944915	0.00676901	0.0716451	0.0441381	0.205831	0.0895847	0.0263005	0.0178727	0.065901
China TIMES 2.0	CN60-noHour	China	Carbon price	%	0.116098	0.116098	0.116098	0.106917	-0.0327218	0.0669335	-0.0327218	-0.0327218	-0.0327218
China TIMES 2.0	CN60-noHour	China	Coal share	%	-0.0156297	-0.0370746	-0.0994822	-0.152348	-0.102514	-0.022044	-0.0467988	-0.0431485	-0.0363556
China TIMES 2.0	CN60-noHour	China	Electricity from nuclear	%	0.193798	0.390226	0.20944	0.195882	0.372794	0.276183	0.286473	0.373429	0.522275
China TIMES 2.0	CN60-noHour	China	Electricity from solar	%	-0.145786	-0.14457	-0.143627	-0.142703	-0.0958321	-0.0408638	-0.0527666	-0.0207433	-0.0181698
China TIMES 2.0	CN60-noHour	China	Electricity from wind	%	0	2.66454e-15	2.22045e-15	1.77636e-15	0.04776	0.0520216	0.0657755	0.0398454	0.039845
China TIMES 2.0	CN60-noHour	China	Electricity use in building	%	0.00390822	-0.00661742	-0.00696258	-0.0120758	-0.00503753	-0.000764855	-0.000345072	-7.71678e-05	0.0061634
China TIMES 2.0	CN60-noHour	China	Electricity use in industry	%	-0.00996738	-0.0194999	-0.03305	-0.0474393	-0.0143927	-0.00505355	-0.000469033	0.00912438	0.00613766
China TIMES 2.0	CN60-noHour	China	Electricity use in transport	%	-0.0140559	-0.0658388	-0.0133387	-0.0701648	-0.00631334	-0.00631334	-0.00729982	-0.00403533	0.000639455
China TIMES 2.0	CN60-noHour	China	Energy storage Investment	%	-0.0623618	-0.0523859	0.049041	0.0739923	0.266228	0.310337	0.272023	0.277859	0.238329
China TIMES 2.0	CN60-noHour	China	Hydrogen from electricity	%	-0.323991	-0.160603	-0.0150521	0.240305	0.385274	0.488732	0.501407	0.598585	0.665489
China TIMES 2.0	CN60-noHour	China	Hydrogen generation	%	0.0140639	0.0910974	-0.0679965	0.0727773	0.0170607	0.0899923	0.0287287	0.0426552	0.0114194
China TIMES 2.0	CN60-noHour	China	Primary energy	%	-0.00794907	0.00637928	0.00413024	0.0130753	0.0223138	0.0197847	0.0213166	0.0329099	0.0420536
China TIMES 2.0	CN60-noHour	China	Renewables share	%	0.0266028	-0.0275791	-0.0218854	-0.0380986	-0.0409113	-0.0217543	-0.0243301	-0.0355076	-0.0483453
China TIMES 2.0	CN60-noHour	China	Welfare losses	%	0.745114	0.0987521	0.211735	0.160781	0.010793	0.0645442	0.0728137	-0.0153649	-0.148133
China TIMES 2.0	CN60-DN	China	CO2 captured	%	0.200311	0.128981	0.00606813	0.0252488	0.00135694	-0.00431496	0.0154861	-0.0106836	-0.0279303
China TIMES 2.0	CN60-DN	China	CO2 from power supply	%	-0.0207407	-0.0592049	-0.203019	0.205095	-0.0242112	-0.00492474	0.0375077	0.00511995	0.0360552
China TIMES 2.0	CN60-DN	China	CO2 reduction rate	%	0.240145	-0.0318288	-0.0318288	-0.0570866	0.0124488	0.0124488	0.322901	-0.159706	-0.0447396
China TIMES 2.0	CN60-DN	China	Capacity of Pump hydro	%	-7.50436e-07	0.00354003	0.586439	0.435123	0.463143	0.457929	0.36541	0.378401	0.411784
China TIMES 2.0	CN60-DN	China	Capacity of battery	%	-0.101375	-0.100307	-0.101471	-0.1012	-0.0500703	-0.00988082	-0.0171747	-0.00293827	-0.00227724
China TIMES 2.0	CN60-DN	China	Capacity of thermal power	%	0.00871822	0.00660587	0.00413663	0.0392588	0.161149	0.0668956	0.0346572	0.0118762	0.0466534
China TIMES 2.0	CN60-DN	China	Carbon price	%	0.103283	0.103283	0.103283	0.0946283	-0.0370137	0.0569347	-0.0370137	-0.0370137	-0.0370137
China TIMES 2.0	CN60-DN	China	Coal share	%	-0.0167054	-0.0353174	-0.0989232	-0.140391	-0.0956081	-0.0190838	-0.0336126	-0.024284	-0.0277249
China TIMES 2.0	CN60-DN	China	Electricity from nuclear	%	0.191373	0.382412	0.220199	0.186375	0.311594	0.25066	0.277953	0.376922	0.522274
China TIMES 2.0	CN60-DN	China	Electricity from solar	%	-0.145786	-0.14457	-0.143627	-0.142703	-0.0958321	-0.0329405	-7.19527e-09	-6.82948e-09	0.00263041
China TIMES 2.0	CN60-DN	China	Electricity from wind	%	0	2.66454e-15	0	0	0.0294078	0.0208563	-0.00378106	-0.0238643	-0.0238641
China TIMES 2.0	CN60-DN	China	Electricity use in building	%	0.00155717	-0.00627924	-0.00793641	-0.00923984	-0.00171148	-0.000446615	-0.000260549	5.08061e-05	0.00681511
China TIMES 2.0	CN60-DN	China	Electricity use in industry	%	-0.011478	-0.019502	-0.0178034	-0.0563924	-0.0192947	8.82418e-05	0.00866541	-0.0037787	0.00171959
China TIMES 2.0	CN60-DN	China	Electricity use in transport	%	-0.0122295	-0.0141956	-0.0132876	-0.0697172	-0.00489767	-0.00489767	-0.00415707	-0.00339452	0.00101712
China TIMES 2.0	CN60-DN	China	Energy storage Investment	%	-0.0631652	-0.0674584	0.109866	0.0534063	0.104592	0.139049	0.112753	0.0961207	0.0930043
China TIMES 2.0	CN60-DN	China	Hydrogen from electricity	%	-0.173377	-0.224975	-0.380979	0.102476	0.208892	0.26598	0.256197	0.412212	0.394578
China TIMES 2.0	CN60-DN	China	Hydrogen generation	%	0.093562	0.0627809	-0.0612216	0.072592	0.00943188	-0.00683753	-0.0224817	-0.026521	-0.0477202
China TIMES 2.0	CN60-DN	China	Primary energy	%	-0.00686502	0.00501391	-9.05942e-05	0.0125704	0.0110018	0.013781	0.0220054	0.0244065	0.0327964
China TIMES 2.0	CN60-DN	China	Renewables share	%	0.0278745	-0.027752	-0.0267418	-0.0405946	-0.0382142	-0.0219949	-0.0220301	-0.038947	-0.0504165
China TIMES 2.0	CN60-DN	China	Welfare losses	%	0.699203	0.0943085	0.207005	0.110217	0.0104494	0.0399574	-0.0178538	0.0344231	-0.0864607

## Sheet: Fig.3 Multi-model Comparison
Fig.3 Multi-model comparison for China's net-zero target
Note: Based on Glasgow+ scenario from ENGAGE project protocol, the dominant IAM models simulate net-zero scenarios. Except for China TIMES 2.0 (CN60 scenario), all other models are at the annual level. Storage ratio represents the ratio of installed energy storage capacity to wind and PV generation (GW/EJ). The capacity units for energy storage are all transformed to GW assuming 2-hour energy sto…
Model	Scenario	Region	Variable	Unit	2019	2020	2021	2022	2023	2024	2025	2026	2027	2028	2029	2030	2035	2040	2045	2050	2055	2060
China TIMES 2.0	NP_GlasgowP(CN60)	China	CO2 captured	Mt	0.102018	0.106866	0.111133	0.0718315	0.170676	0.160744	0.317433	0.206064	0.208129	0.206931	0.203907	0.203714	323.808	754.968	1103.94	1368.36	1583.49	1766.34
China TIMES 2.0	NP_GlasgowP(CN60)	China	CO2 emissions	Mt	10999.4	10933.8	11205.2	11097.4	11495.8	11615.5	11625.2	11510.4	11449.6	11389.4	11338.5	11243.2	8380.85	5540.45	2700.06	984.761	222.501	-501.646
China TIMES 2.0	NP_GlasgowP(CN60)	China	CO2 from power supply	Mt	4697.03	4781.65	5200.28	5223.01	5509.39	5601.79	5688.7	5627.1	5554.19	5506.39	5499.24	5490.92	4310.68	3114.47	538.497	-333.548	-530.41	-779.436
China TIMES 2.0	NP_GlasgowP(CN60)	China	Capacity of thermal power	GW	1154.37	1213.92	1260.29	1282.48	1325.62	1370.55	1415.49	1429.97	1442.06	1451.68	1458.79	1463.34	1441.49	1296.34	372.929	223.058	215.178	242.195
China TIMES 2.0	NP_GlasgowP(CN60)	China	Electricity from solar	EJ	0.811457	0.90932	1.13764	1.54699	2.11019	2.61528	3.05509	3.59487	4.1569	4.73193	5.27105	5.82165	9.54387	12.8831	16.4239	19.7756	22.4862	24.4352
China TIMES 2.0	NP_GlasgowP(CN60)	China	Electricity from wind	EJ	1.46358	1.68111	2.36329	2.83241	3.28815	3.52374	3.83191	4.61183	5.00539	5.40326	5.80543	6.21191	10.1965	13.1074	16.4335	20.1095	23.9721	24.499
China TIMES 2.0	NP_GlasgowP(CN60)	China	Electrification rate	%	0.241948	0.243614	0.264711	0.275458	0.277394	0.287877	0.300295	0.309657	0.315572	0.321208	0.327491	0.334648	0.39064	0.453747	0.46705	0.496061	0.543444	0.563756
China TIMES 2.0	NP_GlasgowP(CN60)	China	Hydrogen from electricity	EJ	1.85256e-05	1.54843e-05	0.000550895	0.000687177	0.000770311	0.000891315	0.00147792	0.00104428	0.0010716	0.0011425	0.00119042	0.00132879	0.0306818	0.186033	0.482243	1.19513	1.75494	2.65983
China TIMES 2.0	NP_GlasgowP(CN60)	China	Primary energy	EJ	142.189	140.909	144.781	146.008	152.739	154.434	155.896	156.38	157.598	158.581	159.689	160.228	152.049	141.474	129.862	123.535	124.405	123.542
China TIMES 2.0	NP_GlasgowP(CN60)	China	Renewables share	%	0.0921204	0.0963001	0.0999354	0.10541	0.106274	0.109483	0.115107	0.121843	0.129918	0.135954	0.14114	0.147247	0.23375	0.326862	0.421086	0.515582	0.578142	0.625936
China TIMES 2.0	NP_GlasgowP(CN60)	China	Storage ratio	/	17.1093	17.4551	15.6609	16.1005	16.344	16.907	17.5093	17.5211	18.3145	19.0067	19.7086	20.3419	17.9164	17.6963	21.0464	20.2818	21.2332	20.8918
GCAM_V6	GP_GlasgowP	China	CO2 captured	Mt CO2		9.83139					1027.03					2147.47	3106.11	4302.34	5217.52	5429.8	5220.43	5027.44
GCAM_V6	GP_GlasgowP	China	CO2 emissions	Mt CO2		12276.5					8776.76					6479.57	4265.85	2201.42	6.45687	-2023.89	-1908.55	-1847.7
GCAM_V6	GP_GlasgowP	China	CO2 from power supply	Mt CO2		4630.8					2451.43					1076.7	102.185	-257.194	-452.584	-714.396	-735.313	-703.705
GCAM_V6	GP_GlasgowP	China	Capacity of thermal power	GW		1175.02					772.188					562.129	429.473	451.27	487.869	460.949	546.389	588.923
GCAM_V6	GP_GlasgowP	China	Electricity from solar	EJ		0.47208					3.35679					5.72219	7.83852	9.63145	11.2201	12.956	12.9824	12.9437
GCAM_V6	GP_GlasgowP	China	Electricity from wind	EJ		1.13633					3.93792					6.48584	8.67158	10.3931	11.6457	13.6932	12.6217	11.8848
GCAM_V6	GP_GlasgowP	China	Electrification rate	%		0.224519					0.257824					0.292955	0.33826	0.394798	0.452604	0.519027	0.549658	0.569899
GCAM_V6	GP_GlasgowP	China	Hydrogen from electricity	EJ		0					0.041754					0.0926608	0.176003	0.306144	0.542342	1.02	0.911421	0.914544
GCAM_V6	GP_GlasgowP	China	Primary energy	EJ		142.386					138.345					143.486	145.075	153.621	162.645	169.443	173.857	175.527
GCAM_V6	GP_GlasgowP	China	Renewables share	%		0.0816592					0.173475					0.225519	0.267992	0.339176	0.402984	0.461726	0.43093	0.408284
GEM-E3_V2023	GP_GlasgowP	China	CO2 emissions	Mt CO2		10026.4					9819.8					6785.89	5054.28	3383.96	1658.31	3.57572	-11.3522	26.7242
GEM-E3_V2023	GP_GlasgowP	China	CO2 from power supply	Mt CO2		3951.28					3386.01					2614.13	1288.97	762.059	416.113	317.183	146.244	60.0992
GEM-E3_V2023	GP_GlasgowP	China	Electricity from solar	EJ		1.14415					4.16323					8.08736	11.3366	13.1657	16.1343	18.4008	18.6945	18.7089
GEM-E3_V2023	GP_GlasgowP	China	Electricity from wind	EJ		1.93817					4.44999					7.55452	10.1736	13.0759	15.7489	16.8084	17.2723	17.3232
GEM-E3_V2023	GP_GlasgowP	China	Electrification rate	%		0.235153					0.263415					0.391526	0.43117	0.519415	0.594651	0.645987	0.659479	0.663017
GEM-E3_V2023	GP_GlasgowP	China	Primary energy	EJ		136.671					143.285					121.231	123.774	118.43	110.822	99.9443	103.357	107.328
GEM-E3_V2023	GP_GlasgowP	China	Renewables share	%		0.0885032					0.15689					0.268776	0.342338	0.446735	0.597495	0.715447	0.737983	0.740383
IMAGE 3.2	GP_GlasgowP	China	CO2 captured	Mt CO2		0					1.11321					44.2308	328.827	2414.95	2994.67	3059.27	3650.05	3928.13
IMAGE 3.2	GP_GlasgowP	China	CO2 emissions	Mt CO2		12088.9					13201.5					13312.3	10840.8	5109.13	2157.25	550.764	-562.695	-944.968
IMAGE 3.2	GP_GlasgowP	China	CO2 from power supply	Mt CO2		4715.96					5357.83					5713.28	4602.8	369.041	-947.145	-1205.46	-1288.94	-1397.14
IMAGE 3.2	GP_GlasgowP	China	Capacity of thermal power	GW		1341.07					1589.15					1801.82	1800.08	1667.83	1705.23	1728.12	1842.24	1893.08
IMAGE 3.2	GP_GlasgowP	China	Electricity from solar	EJ		0.948592					1.61901					2.08601	2.95349	5.9482	9.63065	12.5814	13.57	13.2909
IMAGE 3.2	GP_GlasgowP	China	Electricity from wind	EJ		1.53565					2.5257					4.025	4.87726	5.95313	6.88879	7.38076	7.1449	6.73384
IMAGE 3.2	GP_GlasgowP	China	Electrification rate	%		0.243118					0.261088					0.293108	0.331241	0.369144	0.417959	0.458565	0.486473	0.512211
IMAGE 3.2	GP_GlasgowP	China	Hydrogen from electricity	EJ		0					0					0	0.104217	0.631103	0.846405	2.95891	5.27493	5.41821
IMAGE 3.2	GP_GlasgowP	China	Primary energy	EJ		147.844					167.978					180.814	169.1	156.203	135.996	124.357	123.522	122.62
IMAGE 3.2	GP_GlasgowP	China	Renewables share	%		0.0881793					0.0824879					0.102361	0.138465	0.254198	0.343585	0.439061	0.463928	0.479631
IMAGE 3.2	GP_GlasgowP	China	Storage ratio	/		11.5529					9.87208					9.07373	8.11229	8.72726	11.5662	10.8098	10.824	10.7085
MESSAGEix-GLOBIOM_1.1	GP_GlasgowP	China	CO2 captured	Mt CO2		0					0					19.1062	42.0668	108.735	221.392	386.071	653.884	1058.47
MESSAGEix-GLOBIOM_1.1	GP_GlasgowP	China	CO2 emissions	Mt CO2		11457.3					10290.5					9241.22	8133.75	6885.48	5551.28	4219.11	2885.65	1553.43
MESSAGEix-GLOBIOM_1.1	GP_GlasgowP	China	CO2 from power supply	Mt CO2		4906.45					3867.66					3446.35	2932.88	2229.24	1717.54	1329.44	778.325	297.914
MESSAGEix-GLOBIOM_1.1	GP_GlasgowP	China	Capacity of thermal power	GW		1126					971.852					914.352	967.955	968.884	863.299	791.713	578.623	440.842
MESSAGEix-GLOBIOM_1.1	GP_GlasgowP	China	Electricity from solar	EJ		0.892371					1.48929					4.04586	5.35411	7.46016	10.6165	12.9317	16.879	18.0745
MESSAGEix-GLOBIOM_1.1	GP_GlasgowP	China	Electricity from wind	EJ		1.39926					4.29333					4.29333	5.35405	7.26052	9.56974	11.6945	12.4546	13.7564
MESSAGEix-GLOBIOM_1.1	GP_GlasgowP	China	Electrification rate	%		0.25909					0.258698					0.284298	0.315574	0.351766	0.401795	0.46144	0.508359	0.558362
MESSAGEix-GLOBIOM_1.1	GP_GlasgowP	China	Hydrogen from electricity	EJ		0					0					0	0	0.0915983	0.248406	0.516848	0.976396	1.7631
MESSAGEix-GLOBIOM_1.1	GP_GlasgowP	China	Primary energy	EJ		141.135					137.58					133.644	127.714	121.484	116.22	109.985	104.1	100.617
MESSAGEix-GLOBIOM_1.1	GP_GlasgowP	China	Renewables share	%		0.131919					0.165116					0.193486	0.222982	0.262132	0.325583	0.386171	0.457634	0.510019
MESSAGEix-GLOBIOM_1.1	GP_GlasgowP	China	Storage ratio	/		0					0					0	0.501264	4.47696	12.8179	18.6219	24.5244	26.9443
POLES	GP_GlasgowP	China	CO2 emissions	Mt CO2		11318					12703.8					3917.38	2598.82	2313.14	1148.88	550.684	255.549	-39.5854
POLES	GP_GlasgowP	China	CO2 from power supply	Mt CO2		4495.31					6274.34					661.626	518.886	515.26	308.569	156.278	19.788	-116.702
POLES	GP_GlasgowP	China	Capacity of thermal power	GW		1260.21					1497.53					1419.69	1069.34	627.741	728.505	879.472	1105.9	1332.33
POLES	GP_GlasgowP	China	Electricity from solar	EJ		1.16979					1.63093					4.69722	6.73359	8.55891	10.7308	13.3805	14.3552	15.3298
POLES	GP_GlasgowP	China	Electricity from wind	EJ		1.43386					1.65771					4.62881	5.86949	6.68162	9.27333	13.4507	16.6782	19.9057
POLES	GP_GlasgowP	China	Electrification rate	%		0.257251					0.315507					0.373372	0.48152	0.52923	0.574894	0.621339	0.643963	0.666587
POLES	GP_GlasgowP	China	Hydrogen from electricity	EJ		3.30142e-07					0.24852					0.000441216	0.079949	0.0738859	0.0770048	0.069729	0.152227	0.234725
POLES	GP_GlasgowP	China	Primary energy	EJ		136.97					160.33					95.3053	83.4019	89.5343	94.2874	102.185	107.29	112.395
POLES	GP_GlasgowP	China	Renewables share	%		0.10023					0.119303					0.483723	0.617456	0.668507	0.740277	0.775814	0.799018	0.822221
POLES	GP_GlasgowP	China	Storage ratio	/		3.61095					7.94379					6.80632	10.0208	18.9434	21.1654	28.5885	33.3983	38.208
REMIND 3.0	GP_GlasgowP	China	CO2 captured	Mt CO2		0					0					31.8015	151.309	417.424	821.454	1238.92	1640.94	1836.84
REMIND 3.0	GP_GlasgowP	China	CO2 emissions	Mt CO2		11959.2					10660.5					8575.98	4243.81	1601.49	283.357	-394.924	-1146.97	-1488.31
REMIND 3.0	GP_GlasgowP	China	CO2 from power supply	Mt CO2		4585.05					3412.6					2770.27	691.931	85.0282	-12.9457	-31.8014	-46.3606	-56.7485
REMIND 3.0	GP_GlasgowP	China	Capacity of thermal power	GW		1050.66					888.607					804.632	338.627	161.912	67.0374	23.8957	7.199	3.5062
REMIND 3.0	GP_GlasgowP	China	Electricity from solar	EJ		0.7314					3.6083					8.304	13.6178	17.7718	19.1416	19.486	19.0367	17.7859
REMIND 3.0	GP_GlasgowP	China	Electricity from wind	EJ		1.2108					2.951					6.0359	11.5181	15.2911	16.6988	17.2474	17.6652	17.3544
REMIND 3.0	GP_GlasgowP	China	Electrification rate	%		0.216525					0.231219					0.303331	0.397599	0.536652	0.613138	0.626023	0.644443	0.651319
REMIND 3.0	GP_GlasgowP	China	Hydrogen from electricity	EJ		0.0718					0.1477					0.3854	1.1183	2.1363	2.8306	3.0218	3.0125	3.1576
REMIND 3.0	GP_GlasgowP	China	Primary energy	EJ		151.091					149.136					138.864	108.583	91.6492	85.9182	87.4585	86.1002	82.6158
REMIND 3.0	GP_GlasgowP	China	Renewables share	%		0.0848724					0.130131					0.208611	0.397115	0.610212	0.747857	0.803676	0.861025	0.902774
REMIND 3.0	GP_GlasgowP	China	Storage ratio	/		16.8641					14.5655					20.1086	32.315	37.4852	38.1637	37.6666	35.6204	33.241

## Sheet: Fig.4a Electricity Capacity
Fig.4 The installed capacity of the energy supply sector to provide energy system flexibility
(a) Electricity generation capacity by technology
Model	Scenario	Region	Variable	Unit	2019	2020	2021	2022	2023	2024	2025	2026	2027	2028	2029	2030	2035	2040	2045	2050	2055	2060
China TIMES 2.0	NDC	China	Capacity|Electricity|Biomass-Coal|w/ CCS	GW	0	0	0	0	0	0	0	0	0	0	0	0	0	0	0	0	0	0
China TIMES 2.0	NDC	China	Capacity|Electricity|Biomass-Coal|w/o CCS	GW	0.4865	0.480283	0.474067	0.46785	0.461633	0.455417	0.4492	1.17207	1.89499	2.61795	3.34095	4.064	7.7399	11.4769	15.2151	54.6033	86.9535	137.887
China TIMES 2.0	NDC	China	Capacity|Electricity|Biomass|w/ CCS	GW	0	0	0	0	0	0	0	0	0	0	0	0	0	0	0	0	0	0
China TIMES 2.0	NDC	China	Capacity|Electricity|Biomass|w/o CCS	GW	21.2635	29.3897	37.5959	40.4322	43.5384	43.5886	43.6388	42.9601	42.2813	41.6025	40.9237	40.2449	36.791	33.2771	29.7632	17.9685	0.836394	0.242924
China TIMES 2.0	NDC	China	Capacity|Electricity|Coal|w/ CCS	GW	0	0	0	0	0	0	0	0	0	0	0	0	0	0	0	0	0	0
China TIMES 2.0	NDC	China	Capacity|Electricity|Coal|w/o CCS	GW	1040.63	1082.63	1109.62	1124.35	1163	1206.5	1250	1262.5	1272.6	1280.24	1285.36	1287.93	1259.17	1201.04	1066.81	850.801	641.826	481.182
China TIMES 2.0	NDC	China	Capacity|Electricity|Gas|w/ CCS	GW	0	0	0	0	0	0	0	0	0	0	0	0	0	0	0	0	0	0
China TIMES 2.0	NDC	China	Capacity|Electricity|Gas|w/o CCS	GW	90.24	99.73	110.962	115.65	117.1	118.55	120	122	124	126	128	130	134.747	134.747	105.449	68.9249	46.9844	36.0702
China TIMES 2.0	NDC	China	Capacity|Electricity|Geothermal	GW	0.0154	0.03489	0.044505	0.05412	0.138783	0.148398	0.158013	0.167628	0.279362	0.398917	0.44635	0.455965	0.66233	0.670405	0.67848	0.686555	0.69463	0.686231
China TIMES 2.0	NDC	China	Capacity|Electricity|Hydro	GW	358.04	370.28	390.94	414.06	421.54	426.962	432.389	437.821	458.836	477.583	488.791	499.401	524.5	549	573.5	598	606.5	615
China TIMES 2.0	NDC	China	Capacity|Electricity|Nuclear	GW	48.74	49.89	53.26	55.53	56.91	58.455	60	65.6	71.2	76.8	82.4	88	116	144	172	200	204.167	208.333
China TIMES 2.0	NDC	China	Capacity|Electricity|Ocean	GW	0.00445	0.024272	0.044094	0.063916	0.083738	0.10356	0.123382	0.143204	0.163026	0.182848	0.20267	0.222492	0.281602	0.300712	0.302219	0.303733	0.305254	0.306656
China TIMES 2.0	NDC	China	Capacity|Electricity|Oil|w/ CCS	GW	0	0	0	0	0	0	0	0	0	0	0	0	0	0	0	0	0	0
China TIMES 2.0	NDC	China	Capacity|Electricity|Oil|w/o CCS	GW	1.75	1.69167	1.63333	1.575	1.51667	1.45833	1.4	1.34167	1.28333	1.225	1.16667	1.10833	0.816667	0.525	0.233333	0	0	0
China TIMES 2.0	NDC	China	Capacity|Electricity|Solar	GW	205.071	253.56	306.54	392.68	609.49	754.745	900	1030	1160	1290	1420	1550	2122.72	2588.68	3272.82	3586.06	3849.19	4130.78
China TIMES 2.0	NDC	China	Capacity|Electricity|Wind	GW	209.582	281.65	328.71	365.64	441.34	500.67	560	608	656	704	752	800	1090.3	1401.53	1756.56	2147.12	2525.45	2614.68
China TIMES 2.0	CN60	China	Capacity|Electricity|Biomass-Coal|w/ CCS	GW	0	0	0	0	3.97408e-07	8.65569e-07	1.35331e-06	1.8606e-06	2.36243e-06	2.85576e-06	3.38702e-06	3.89602e-06	1.57979e-05	2.07242e-05	3.09614e-05	4.41192e-05	5.56541e-05	5.86105e-05
China TIMES 2.0	CN60	China	Capacity|Electricity|Biomass-Coal|w/o CCS	GW	0.4865	0.480284	0.474067	0.467851	0.461637	0.455432	0.449218	1.17209	1.895	2.61795	3.34096	4.064	4.01294	3.94186	3.87079	3.80471	3.36446	0.554651
China TIMES 2.0	CN60	China	Capacity|Electricity|Biomass|w/ CCS	GW	0	0	0	0	9.96186e-07	2.16201e-06	3.34136e-06	4.18707e-06	5.00269e-06	5.79964e-06	6.67075e-06	7.51939e-06	17.6796	29.7967	46.7915	70.6276	104.059	149.815
China TIMES 2.0	CN60	China	Capacity|Electricity|Biomass|w/o CCS	GW	21.2635	29.3897	37.5959	40.4321	43.5384	43.5886	43.6388	42.96	42.2813	41.6025	40.9237	40.2449	49.5682	67.086	63.5721	51.7774	34.6454	29.6548
China TIMES 2.0	CN60	China	Capacity|Electricity|Coal|w/ CCS	GW	0	8.748e-07	1.75232e-06	2.80439e-06	3.97552e-06	5.23642e-06	6.54074e-06	7.78546e-06	9.04428e-06	1.02888e-05	1.1506e-05	1.26848e-05	17.6796	29.7967	46.7915	46.7915	46.7916	46.7916
China TIMES 2.0	CN60	China	Capacity|Electricity|Coal|w/o CCS	GW	1040.63	1082.63	1109.62	1124.35	1163	1206.5	1250	1262.5	1272.6	1280.24	1285.36	1287.93	1216.98	1030.45	126.913	0.0566436	0.0252686	0.000177283
China TIMES 2.0	CN60	China	Capacity|Electricity|Gas|w/ CCS	GW	0	9.11808e-07	1.83083e-06	2.76809e-06	3.70841e-06	4.74942e-06	5.80618e-06	6.81207e-06	7.8111e-06	8.79008e-06	9.8353e-06	1.08538e-05	1.34197e-05	1.43246e-05	1.5402e-05	1.55273e-05	1.19741e-05	8.06786e-06
China TIMES 2.0	CN60	China	Capacity|Electricity|Gas|w/o CCS	GW	90.24	99.73	110.962	115.65	117.1	118.55	120	122	124	126	128	130	134.747	134.747	84.7571	49.9998	26.2923	15.3782
China TIMES 2.0	CN60	China	Capacity|Electricity|Geothermal	GW	0.0154	0.03489	0.044505	0.05412	0.148195	0.15781	0.167425	0.17704	0.289432	0.409693	0.453734	0.463349	0.491424	0.499499	0.507574	0.515649	0.523724	0.515325
China TIMES 2.0	CN60	China	Capacity|Electricity|Hydro	GW	358.04	370.28	390.94	414.06	421.54	426.962	432.389	437.821	458.836	477.583	488.791	499.401	524.502	549.002	573.502	598.002	606.502	615.002
China TIMES 2.0	CN60	China	Capacity|Electricity|Nuclear	GW	48.74	49.89	53.26	55.53	56.91	58.455	60	65.6	71.2	76.8	82.4	88	116	161.118	214.243	222.86	223.976	225.005
China TIMES 2.0	CN60	China	Capacity|Electricity|Ocean	GW	0.00445	0.024272	0.044094	0.063916	0.083738	0.10356	0.123382	0.143204	0.163026	0.182848	0.20267	0.222492	0.281602	0.300712	0.302119	0.303532	0.304953	0.306253
China TIMES 2.0	CN60	China	Capacity|Electricity|Oil|w/ CCS	GW	0	5.69042e-08	1.14098e-07	1.72032e-07	2.36322e-07	3.05912e-07	3.76466e-07	4.52492e-07	5.27574e-07	6.01317e-07	6.81241e-07	7.57085e-07	9.1113e-07	9.76299e-07	1.08854e-06	1.1288e-06	9.46848e-07	7.1728e-07
China TIMES 2.0	CN60	China	Capacity|Electricity|Oil|w/o CCS	GW	1.75	1.69167	1.63333	1.575	1.51667	1.45833	1.4	1.34167	1.28333	1.225	1.16667	1.10833	0.816668	0.525001	0.233334	7.98674e-07	6.82083e-07	5.27149e-07
China TIMES 2.0	CN60	China	Capacity|Electricity|Solar	GW	205.071	253.56	306.54	392.68	609.49	754.745	900	1030	1160	1290	1420	1550	2541.71	3431.38	4374.75	5267.81	5990.04	6509.34
China TIMES 2.0	CN60	China	Capacity|Electricity|Wind	GW	209.582	281.65	328.71	365.64	441.34	500.67	560	608	656	704	752	800	1309.81	1681.69	2105.69	2571.89	3064.6	3131.84
China TIMES 2.0	CN60-noLM	China	Capacity|Electricity|Biomass-Coal|w/ CCS	GW	0	0	0	0	3.97408e-07	8.65569e-07	1.35331e-06	1.8606e-06	2.36243e-06	2.85576e-06	3.38702e-06	3.89602e-06	2.80485e-05	3.8148e-05	5.93106e-05	8.68004e-05	0.000112089	0.000120376
China TIMES 2.0	CN60-noLM	China	Capacity|Electricity|Biomass-Coal|w/o CCS	GW	0.4865	0.480284	0.474067	0.467851	0.461637	0.455432	0.449218	1.17209	1.895	2.61795	3.34096	4.064	4.01296	3.94189	3.87084	3.80477	3.36453	0.554721
China TIMES 2.0	CN60-noLM	China	Capacity|Electricity|Biomass|w/ CCS	GW	0	0	0	0	9.96186e-07	2.16201e-06	3.34136e-06	4.18707e-06	5.00269e-06	5.79964e-06	6.67075e-06	7.51939e-06	17.6796	29.7967	46.7915	70.6276	104.059	149.815
China TIMES 2.0	CN60-noLM	China	Capacity|Electricity|Biomass|w/o CCS	GW	21.2635	29.3897	37.5959	40.4321	43.5384	43.5886	43.6388	42.96	42.2813	41.6025	40.9237	40.2449	49.6099	68.5846	65.0707	53.276	36.1439	31.0703
China TIMES 2.0	CN60-noLM	China	Capacity|Electricity|Coal|w/ CCS	GW	0	8.748e-07	1.75232e-06	2.80439e-06	3.97552e-06	5.23642e-06	6.54074e-06	7.78546e-06	9.04428e-06	1.02888e-05	1.1506e-05	1.26848e-05	17.6796	29.7967	46.7915	46.7916	46.7916	46.7916
China TIMES 2.0	CN60-noLM	China	Capacity|Electricity|Coal|w/o CCS	GW	1040.63	1082.63	1109.62	1124.35	1163	1206.5	1250	1262.5	1272.6	1280.24	1285.36	1287.93	1216.98	1030.45	160.861	0.056872	0.0253708	0.000190885
China TIMES 2.0	CN60-noLM	China	Capacity|Electricity|Gas|w/ CCS	GW	0	9.11808e-07	1.83083e-06	2.76809e-06	3.70841e-06	4.74942e-06	5.80618e-06	6.81207e-06	7.8111e-06	8.79008e-06	9.8353e-06	1.08538e-05	1.58866e-05	1.77905e-05	2.01628e-05	2.17795e-05	1.96607e-05	1.66566e-05
China TIMES 2.0	CN60-noLM	China	Capacity|Electricity|Gas|w/o CCS	GW	90.24	99.73	110.962	115.65	117.1	118.55	120	122	124	126	128	130	134.747	134.747	84.7571	49.9998	26.2923	15.3782
China TIMES 2.0	CN60-noLM	China	Capacity|Electricity|Geothermal	GW	0.0154	0.03489	0.044505	0.05412	0.148195	0.15781	0.167425	0.17704	0.289432	0.409693	0.453734	0.463349	0.491424	0.499499	0.507574	0.515649	0.523724	0.515325
China TIMES 2.0	CN60-noLM	China	Capacity|Electricity|Hydro	GW	358.04	370.28	390.94	414.06	421.54	426.962	432.389	437.821	458.836	477.583	488.791	499.401	524.502	549.002	573.502	598.002	606.502	615.002
China TIMES 2.0	CN60-noLM	China	Capacity|Electricity|Nuclear	GW	48.74	49.89	53.26	55.53	56.91	58.455	60	65.6	71.2	76.8	82.4	88	116	161.118	214.243	223.466	224.586	225.617
China TIMES 2.0	CN60-noLM	China	Capacity|Electricity|Ocean	GW	0.00445	0.024272	0.044094	0.063916	0.083738	0.10356	0.123382	0.143204	0.163026	0.182848	0.20267	0.222492	0.281602	0.300712	0.302119	0.303532	0.304953	0.306253
China TIMES 2.0	CN60-noLM	China	Capacity|Electricity|Oil|w/ CCS	GW	0	5.69042e-08	1.14098e-07	1.72032e-07	2.36322e-07	3.05912e-07	3.76466e-07	4.52492e-07	5.27574e-07	6.01317e-07	6.81241e-07	7.57085e-07	1.06243e-06	1.19685e-06	1.42923e-06	1.58826e-06	1.54901e-06	1.41636e-06
China TIMES 2.0	CN60-noLM	China	Capacity|Electricity|Oil|w/o CCS	GW	1.75	1.69167	1.63333	1.575	1.51667	1.45833	1.4	1.34167	1.28333	1.225	1.16667	1.10833	0.816668	0.525001	0.233335	1.4592e-06	1.29167e-06	1.03542e-06
China TIMES 2.0	CN60-noLM	China	Capacity|Electricity|Solar	GW	205.071	253.56	306.54	392.68	609.49	754.745	900	1030	1160	1290	1420	1550	2541.71	3431.38	4374.75	5267.81	5919.44	5947.43
China TIMES 2.0	CN60-noLM	China	Capacity|Electricity|Wind	GW	209.582	281.65	328.71	365.64	441.34	500.67	560	608	656	704	752	800	1309.81	1681.69	2105.69	2571.89	3064.6	3380.51
China TIMES 2.0	CN60-LM	China	Capacity|Electricity|Biomass-Coal|w/ CCS	GW	0	0	0	0	0	0	0	0	0	0	0	0	0	0	0	0	0	0
China TIMES 2.0	CN60-LM	China	Capacity|Electricity|Biomass-Coal|w/o CCS	GW	0.4865	0.480283	0.474067	0.46785	0.461633	0.455417	0.4492	1.17207	1.89499	2.61795	3.34095	4.064	4.01291	3.94183	3.87075	3.80466	3.36441	0.554588
China TIMES 2.0	CN60-LM	China	Capacity|Electricity|Biomass|w/ CCS	GW	0	0	0	0	0	0	0	0	0	0	0	0	17.6796	29.7967	46.7915	70.6276	104.059	149.815
China TIMES 2.0	CN60-LM	China	Capacity|Electricity|Biomass|w/o CCS	GW	21.2635	29.3897	37.5959	40.4322	43.5384	43.5886	43.6388	42.9601	42.2813	41.6025	40.9237	40.2449	49.5285	67.5962	64.0823	52.2876	35.1555	30.4489
China TIMES 2.0	CN60-LM	China	Capacity|Electricity|Coal|w/ CCS	GW	0	0	0	0	0	0	0	0	0	0	0	0	17.6796	29.7967	44.7199	44.7199	44.7199	44.7199
China TIMES 2.0	CN60-LM	China	Capacity|Electricity|Coal|w/o CCS	GW	1040.63	1082.63	1109.62	1124.35	1163	1206.5	1250	1262.5	1272.6	1280.24	1285.36	1287.93	1216.98	1030.45	123.839	0.05625	0.025	9.99201e-16
China TIMES 2.0	CN60-LM	China	Capacity|Electricity|Gas|w/ CCS	GW	0	0	0	0	0	0	0	0	0	0	0	0	0	0	0	0	0	0
China TIMES 2.0	CN60-LM	China	Capacity|Electricity|Gas|w/o CCS	GW	90.24	99.73	110.962	115.65	117.1	118.55	120	122	124	126	128	130	134.747	134.747	82.2062	49.9998	23.7413	12.8272
China TIMES 2.0	CN60-LM	China	Capacity|Electricity|Geothermal	GW	0.0154	0.03489	0.044505	0.05412	0.138783	0.148398	0.158013	0.167628	0.279362	0.398917	0.44635	0.455965	0.48404	0.492115	0.50019	0.508265	0.51634	0.507941
China TIMES 2.0	CN60-LM	China	Capacity|Electricity|Hydro	GW	358.04	370.28	390.94	414.06	421.54	426.962	432.389	437.821	458.836	477.583	488.791	499.401	524.502	549.002	573.502	598.002	606.502	615.002
China TIMES 2.0	CN60-LM	China	Capacity|Electricity|Nuclear	GW	48.74	49.89	53.26	55.53	56.91	58.455	60	65.6	71.2	76.8	82.4	88	116	161.118	214.243	219.209	220.307	221.318
China TIMES 2.0	CN60-LM	China	Capacity|Electricity|Ocean	GW	0.00445	0.024272	0.044094	0.063916	0.083738	0.10356	0.123382	0.143204	0.163026	0.182848	0.20267	0.222492	0.281602	0.300712	0.302119	0.303532	0.304953	0.306253
China TIMES 2.0	CN60-LM	China	Capacity|Electricity|Oil|w/ CCS	GW	0	0	0	0	0	0	0	0	0	0	0	0	0	0	0	0	0	0
China TIMES 2.0	CN60-LM	China	Capacity|Electricity|Oil|w/o CCS	GW	1.75	1.69167	1.63333	1.575	1.51667	1.45833	1.4	1.34167	1.28333	1.225	1.16667	1.10833	0.816667	0.525	0.233333	0	0	0
China TIMES 2.0	CN60-LM	China	Capacity|Electricity|Solar	GW	205.071	253.56	306.54	392.68	609.49	754.745	900	1030	1160	1290	1420	1550	2541.71	3431.38	4374.75	5267.81	5990.04	6629.49
China TIMES 2.0	CN60-LM	China	Capacity|Electricity|Wind	GW	209.582	281.65	328.71	365.64	441.34	500.67	560	608	656	704	752	800	1309.81	1681.69	2105.69	2571.89	3064.6	3078.67
China TIMES 2.0	CN60-noTS	China	Capacity|Electricity|Biomass-Coal|w/ CCS	GW	0	0	0	0	0	0	0	0	0	0	0	0	0	0	0	0	0	0
China TIMES 2.0	CN60-noTS	China	Capacity|Electricity|Biomass-Coal|w/o CCS	GW	0.4865	9.28528	18.1641	21.6729	25.4516	26.1744	26.8972	27.6201	28.343	29.066	29.789	30.512	30.461	30.3899	30.3188	21.2968	3.83788	0.554588
China TIMES 2.0	CN60-noTS	China	Capacity|Electricity|Biomass|w/ CCS	GW	0	0	0	0	0	0	0	0	0	0	0	0	17.6796	29.7967	46.7915	70.6276	104.059	149.815
China TIMES 2.0	CN60-noTS	China	Capacity|Electricity|Biomass|w/o CCS	GW	21.2635	20.5847	19.9059	19.2272	18.5484	17.8696	17.1908	16.512	15.8332	15.1545	14.4757	13.7969	10.343	30.2739	26.76	23.9212	23.8078	23.6878
China TIMES 2.0	CN60-noTS	China	Capacity|Electricity|Coal|w/ CCS	GW	0	0	0	0	0	0	0	0	0	0	0	0	17.6796	29.7967	29.7967	29.7967	29.7967	29.7967
China TIMES 2.0	CN60-noTS	China	Capacity|Electricity|Coal|w/o CCS	GW	1040.63	1082.63	1109.62	1124.35	1163	1206.5	1250	1262.5	1272.6	1280.24	1285.36	1287.93	1216.98	1030.45	138.628	0.837601	0.806351	0.781351
China TIMES 2.0	CN60-noTS	China	Capacity|Electricity|Gas|w/ CCS	GW	0	0	0	0	0	0	0	0	0	0	0	0	0	0	0	0	0	0
China TIMES 2.0	CN60-noTS	China	Capacity|Electricity|Gas|w/o CCS	GW	90.24	99.73	110.962	115.65	117.1	118.55	120	122	124	126	128	130	134.747	134.747	69.9998	49.9999	0	0
China TIMES 2.0	CN60-noTS	China	Capacity|Electricity|Geothermal	GW	0.0154	0.03489	0.0957499	0.168679	0.245556	0.302654	0.378245	0.404165	0.495364	0.517514	0.527129	0.536744	0.564819	0.572894	0.580969	0.589044	0.597119	0.55825
China TIMES 2.0	CN60-noTS	China	Capacity|Electricity|Hydro	GW	358.04	370.28	390.94	414.06	421.54	432.749	443.957	455.166	466.374	477.583	488.791	499.401	524.502	549.002	573.502	598.002	606.502	615.002
China TIMES 2.0	CN60-noTS	China	Capacity|Electricity|Nuclear	GW	48.74	49.89	53.26	55.53	56.91	58.455	60	65.6	71.2	76.8	82.4	88	116	144	180.036	199.999	214.174	225.005
China TIMES 2.0	CN60-noTS	China	Capacity|Electricity|Ocean	GW	0.00445	0.024272	0.044094	0.063916	0.083738	0.10356	0.123382	0.143204	0.163026	0.182848	0.20267	0.222492	0.281602	0.300712	0.302119	0.303532	0.304953	0.306253
China TIMES 2.0	CN60-noTS	China	Capacity|Electricity|Oil|w/ CCS	GW	0	0	0	0	0	0	0	0	0	0	0	0	0	0	0	0	0	0
China TIMES 2.0	CN60-noTS	China	Capacity|Electricity|Oil|w/o CCS	GW	1.75	1.69167	1.63333	1.575	1.51667	1.45833	1.4	1.34167	1.28333	1.225	1.16667	1.10833	0.816667	0.525	0.233333	0	0	0
China TIMES 2.0	CN60-noTS	China	Capacity|Electricity|Solar	GW	205.071	253.56	306.54	392.68	609.49	754.745	900	1030	1185.01	1382.77	1605.04	1832.55	2974.01	4009.9	5107.27	6144.84	6625.02	6750.02
China TIMES 2.0	CN60-noTS	China	Capacity|Electricity|Wind	GW	209.582	281.65	328.71	365.64	441.34	500.67	560	608	656	704	752	800	1309.81	1681.69	2105.69	2571.89	2925.13	2963.14

## Sheet: Fig.4b Hydrogen Production
Fig.4 The installed capacity of the energy supply sector to provide energy system flexibility
(b) Hydrogen production capacity by technology
Model	Scenario	Region	Variable	Unit	2019	2020	2021	2022	2023	2024	2025	2026	2027	2028	2029	2030	2035	2040	2045	2050	2055	2060
China TIMES 2.0	NDC	China	Secondary Energy|Hydrogen|Biomass|w/ CCS	MtH2	0	0	0	0	0.00298207	0.00450544	0.00953557	0.00665829	0.00695262	0.00711202	0.00718886	0.00733197	0.0081826	0.0202354	0.0810359	0.513539	0.878091	0.870903
China TIMES 2.0	NDC	China	Secondary Energy|Hydrogen|Biomass|w/o CCS	MtH2	0	0	0	0.00224738	0.00345631	0.00482294	0.00572707	0.0067351	0.0069856	0.00713593	0.00736862	0.00935634	0.0143845	0.0187087	0.0441293	0.165633	0.275174	0.282801
China TIMES 2.0	NDC	China	Secondary Energy|Hydrogen|Coal|w/ CCS	MtH2	0	0	0	0	0	0	0	0	0	0	0	0	0	0	0	0	0	0
China TIMES 2.0	NDC	China	Secondary Energy|Hydrogen|Coal|w/o CCS	MtH2	0.0064535	0.00646168	0.131437	0.130532	0.12883	0.126476	0.125978	0.116611	0.105779	0.109243	0.109628	0.106159	0.104507	0.105842	0.0772822	0	0	0
China TIMES 2.0	NDC	China	Secondary Energy|Hydrogen|Distribute|Offshore Wind	MtH2	0	0.000250865	0.0053956	0.00602454	0.00702807	0.00812453	0.00894605	0.00897782	0.00885156	0.00872617	0.0091509	0.00995263	0.0132388	0.0168241	0.033331	0.121812	0.206202	0.214824
China TIMES 2.0	NDC	China	Secondary Energy|Hydrogen|Distribute|Onshore Wind	MtH2	0	0.000251145	0.00543705	0.00602454	0.00702807	0.00801438	0.00881435	0.00888538	0.00888538	0.00888538	0.00893343	0.00968968	0.0129019	0.01641	0.0324168	0.11849	0.206235	0.219885
China TIMES 2.0	NDC	China	Secondary Energy|Hydrogen|Distribute|Solar	MtH2	0	0.000203103	0.0105458	0.0124686	0.0140266	0.0145507	0.0169071	0.01717	0.0174174	0.0176519	0.0181499	0.0200376	0.0277345	0.0373555	0.0797078	0.294846	0.460244	0.494224
China TIMES 2.0	NDC	China	Secondary Energy|Hydrogen|Electricity	MtH2	0.00015438	0.000163695	0.00460686	0.00557356	0.00645617	0.00735814	0.0121542	0.00867789	0.00895341	0.00961754	0.00992677	0.0110898	0.01611	0.0219219	0.0458593	0.547843	0.773911	0.809628
China TIMES 2.0	NDC	China	Secondary Energy|Hydrogen|Gas|w/ CCS	MtH2	0	0	0	0	0	0	0	0	0	0	0	0	0	0	0	0	0	0
China TIMES 2.0	NDC	China	Secondary Energy|Hydrogen|Gas|w/o CCS	MtH2	0.00139755	0.00139682	0.0294845	0.0315014	0.0291964	0.0297605	0.031367	0.0285994	0.0245511	0.0224351	0.0216922	0.021882	0.0193372	0.0147893	0.0142975	0.000133194	0	0
China TIMES 2.0	NDC	China	Secondary Energy|Hydrogen|Oil|w/ CCS	MtH2	0	0	0	0	0	0	0	0	0	0	0	0	0	0	0	0	0	0
China TIMES 2.0	NDC	China	Secondary Energy|Hydrogen|Oil|w/o CCS	MtH2	0.00215117	0.00222807	0.0434651	0.0427573	0.0438517	0.0438122	0.0408602	0.0430797	0.0415562	0.0254045	0.0231685	0.028202	0.0478194	0.0483414	0.121771	0.0727849	0.0902323	0.111569
China TIMES 2.0	CN60	China	Secondary Energy|Hydrogen|Biomass|w/ CCS	MtH2	0	0	1.05679e-08	2.43599e-08	0.0030448	0.00425047	0.00972549	0.00669206	0.00700476	0.00716922	0.0072477	0.00745615	1.24561	6.88589	5.72568	10.7926	13.6154	17.6833
China TIMES 2.0	CN60	China	Secondary Energy|Hydrogen|Biomass|w/o CCS	MtH2	0	1.77496e-09	2.64575e-08	0.00222969	0.00346091	0.00482526	0.00572346	0.00675455	0.0070164	0.00716844	0.00724685	0.00930702	0.207316	1.12249	1.33516	1.3882	0.987192	1.61639e-08
China TIMES 2.0	CN60	China	Secondary Energy|Hydrogen|Coal|w/ CCS	MtH2	0	0	0	0	3.12105e-09	7.73878e-09	7.93989e-09	5.27437e-09	7.38239e-09	1.1521e-08	1.20414e-08	1.25212e-08	1.94389e-08	5.77081e-09	1.42322e-08	1.3235e-08	1.27211e-08	1.09888e-08
China TIMES 2.0	CN60	China	Secondary Energy|Hydrogen|Coal|w/o CCS	MtH2	0.0064535	0.00509302	0.131437	0.129471	0.128758	0.12665	0.125483	0.117707	0.104279	0.109136	0.109761	0.107191	1.00511	2.99329	2.15842	5.23161e-09	6.97501e-09	4.0503e-09
China TIMES 2.0	CN60	China	Secondary Energy|Hydrogen|Distribute|Offshore Wind	MtH2	0	0.000195528	0.00540963	0.00605348	0.00702034	0.00809982	0.0088973	0.00905545	0.00892553	0.00879771	0.00912962	0.00990017	0.171849	0.979137	1.55565	2.5154	3.28154	3.67813
China TIMES 2.0	CN60	China	Secondary Energy|Hydrogen|Distribute|Onshore Wind	MtH2	0	0.000195526	0.00540963	0.00605348	0.00702034	0.00799	0.00879932	0.00889596	0.00889596	0.0088759	0.00890704	0.00963861	0.167477	1.70289	2.52387	3.63607	3.26118	3.74445
China TIMES 2.0	CN60	China	Secondary Energy|Hydrogen|Distribute|Solar	MtH2	0	0.000158188	0.010582	0.0119647	0.0140194	0.014728	0.0162695	0.0165597	0.0167995	0.0170264	0.0173659	0.0199319	0.383557	2.08608	3.04849	4.51749	5.88435	7.63888
China TIMES 2.0	CN60	China	Secondary Energy|Hydrogen|Electricity	MtH2	0.00015438	0.000129036	0.00459079	0.00572648	0.00641926	0.00742763	0.012316	0.00870232	0.00893004	0.00952086	0.00992018	0.0110732	0.255681	1.55028	4.01869	9.95944	14.6245	22.1652
China TIMES 2.0	CN60	China	Secondary Energy|Hydrogen|Gas|w/ CCS	MtH2	0	0	1.02831e-08	2.77519e-08	6.30499e-09	3.75859e-08	7.72905e-08	3.67515e-08	1.48453e-08	8.98603e-09	1.20118e-08	1.31812e-08	4.36904e-08	1.51835e-07	1.57148e-07	1.2328e-07	6.94756e-08	6.28825e-08
China TIMES 2.0	CN60	China	Secondary Energy|Hydrogen|Gas|w/o CCS	MtH2	0.00139755	0.00110099	0.0294803	0.0313209	0.029198	0.0300079	0.0314519	0.0287898	0.0272146	0.0223315	0.0215865	0.0217803	0.25398	0.748324	0.589371	0.0312443	0.0518453	0.00010724
China TIMES 2.0	CN60	China	Secondary Energy|Hydrogen|Oil|w/ CCS	MtH2	0	1.08473e-08	6.16471e-09	2.77503e-09	3.23833e-08	2.59143e-08	2.2833e-08	2.94487e-08	2.64394e-08	1.16457e-08	1.69986e-08	1.94923e-08	0.310426	0.903614	1.33124	1.04847	0.739319	0.378994
China TIMES 2.0	CN60	China	Secondary Energy|Hydrogen|Oil|w/o CCS	MtH2	0.00215117	0.00176105	0.0434655	0.0423169	0.0437806	0.0437661	0.0403666	0.0429535	0.0414618	0.025281	0.0230578	0.0263794	0.262698	0.748324	0.715604	0.205125	0.0725954	1.68792e-08
China TIMES 2.0	CN60-noLM	China	Secondary Energy|Hydrogen|Biomass|w/ CCS	MtH2	0	0	1.05679e-08	2.43599e-08	0.0030448	0.00425047	0.00972549	0.00669206	0.00700476	0.00716922	0.0072477	0.00745615	1.26971	6.93495	6.4515	11.0797	13.3937	17.6849
China TIMES 2.0	CN60-noLM	China	Secondary Energy|Hydrogen|Biomass|w/o CCS	MtH2	0	1.77496e-09	2.64575e-08	0.00222969	0.00346091	0.00482526	0.00572346	0.00675455	0.0070164	0.00716844	0.00724685	0.00930702	0.206354	1.05974	1.19247	1.02971	0.694029	1.55585e-08
China TIMES 2.0	CN60-noLM	China	Secondary Energy|Hydrogen|Coal|w/ CCS	MtH2	0	0	0	0	3.12105e-09	7.73878e-09	7.93989e-09	5.27437e-09	7.38239e-09	1.1521e-08	1.20414e-08	1.25212e-08	2.88957e-08	1.3217e-08	2.04713e-08	2.18551e-08	2.63288e-08	2.46645e-08
China TIMES 2.0	CN60-noLM	China	Secondary Energy|Hydrogen|Coal|w/o CCS	MtH2	0.0064535	0.00509302	0.131437	0.129471	0.128758	0.12665	0.125483	0.117707	0.104279	0.109136	0.109761	0.107191	0.995909	2.99355	2.15928	1.15405e-08	1.43165e-08	8.94126e-09
China TIMES 2.0	CN60-noLM	China	Secondary Energy|Hydrogen|Distribute|Offshore Wind	MtH2	0	0.000195528	0.00540963	0.00605348	0.00702034	0.00809982	0.0088973	0.00905545	0.00892553	0.00879771	0.00912962	0.00990017	0.169539	1.00091	1.63696	2.73072	3.36039	3.59089
China TIMES 2.0	CN60-noLM	China	Secondary Energy|Hydrogen|Distribute|Onshore Wind	MtH2	0	0.000195526	0.00540963	0.00605348	0.00702034	0.00799	0.00879932	0.00889596	0.00889596	0.0088759	0.00890704	0.00963861	0.165358	1.69402	1.71438	2.64104	3.33451	3.6556
China TIMES 2.0	CN60-noLM	China	Secondary Energy|Hydrogen|Distribute|Solar	MtH2	0	0.000158188	0.010582	0.0119647	0.0140194	0.014728	0.0162695	0.0165597	0.0167995	0.0170264	0.0173659	0.0199319	0.385606	2.07569	2.78521	4.27674	5.55171	7.54742
China TIMES 2.0	CN60-noLM	China	Secondary Energy|Hydrogen|Electricity	MtH2	0.00015438	0.000129036	0.00459079	0.00572648	0.00641926	0.00742763	0.012316	0.00870232	0.00893004	0.00952086	0.00992018	0.0110732	0.2552	1.71848	5.49396	11.1773	16.122	22.9974
China TIMES 2.0	CN60-noLM	China	Secondary Energy|Hydrogen|Gas|w/ CCS	MtH2	0	0	1.02831e-08	2.77519e-08	6.30499e-09	3.75859e-08	7.72905e-08	3.67515e-08	1.48453e-08	8.98603e-09	1.20118e-08	1.31812e-08	4.80729e-08	4.44359e-07	3.11061e-07	4.35379e-07	2.92963e-07	2.20314e-07
China TIMES 2.0	CN60-noLM	China	Secondary Energy|Hydrogen|Gas|w/o CCS	MtH2	0.00139755	0.00110099	0.0294803	0.0313209	0.029198	0.0300079	0.0314519	0.0287898	0.0272146	0.0223315	0.0215865	0.0217803	0.251994	0.748388	0.539821	0.152141	0.0996152	2.35286e-08
China TIMES 2.0	CN60-noLM	China	Secondary Energy|Hydrogen|Oil|w/ CCS	MtH2	0	1.08473e-08	6.16471e-09	2.77503e-09	3.23833e-08	2.59143e-08	2.2833e-08	2.94487e-08	2.64394e-08	1.16457e-08	1.69986e-08	1.94923e-08	0.253643	0.790117	0.676232	0.750424	0.486751	0.292627
China TIMES 2.0	CN60-noLM	China	Secondary Energy|Hydrogen|Oil|w/o CCS	MtH2	0.00215117	0.00176105	0.0434655	0.0423169	0.0437806	0.0437661	0.0403666	0.0429535	0.0414618	0.025281	0.0230578	0.0263794	0.30809	0.748388	0.592966	0.265934	0.120613	2.39257e-08
China TIMES 2.0	CN60-LM	China	Secondary Energy|Hydrogen|Biomass|w/ CCS	MtH2	0	0	0	0	0.00298207	0.00450544	0.00953557	0.00665829	0.00695262	0.00711202	0.00718886	0.00733197	1.24681	6.88589	5.68901	10.7694	13.4445	17.6828
China TIMES 2.0	CN60-LM	China	Secondary Energy|Hydrogen|Biomass|w/o CCS	MtH2	0	0	0	0.00224738	0.00345631	0.00482294	0.00572707	0.0067351	0.0069856	0.00713593	0.00736862	0.00935634	0.209166	1.12304	1.58683	1.67921	1.53088	0
China TIMES 2.0	CN60-LM	China	Secondary Energy|Hydrogen|Coal|w/ CCS	MtH2	0	0	0	0	0	0	0	0	0	0	0	0	0	0	0	0	0	0
China TIMES 2.0	CN60-LM	China	Secondary Energy|Hydrogen|Coal|w/o CCS	MtH2	0.0064535	0.00646168	0.131437	0.130532	0.12883	0.126476	0.125978	0.116611	0.105779	0.109243	0.109628	0.106159	1.01665	2.99477	2.23781	0	0	0
China TIMES 2.0	CN60-LM	China	Secondary Energy|Hydrogen|Distribute|Offshore Wind	MtH2	0	0.000250865	0.0053956	0.00602454	0.00702807	0.00812453	0.00894605	0.00897782	0.00885156	0.00872617	0.0091509	0.00995263	0.174729	0.948857	1.53847	2.47948	3.20846	3.90951
China TIMES 2.0	CN60-LM	China	Secondary Energy|Hydrogen|Distribute|Onshore Wind	MtH2	0	0.000251145	0.00543705	0.00602454	0.00702807	0.00801438	0.00881435	0.00888538	0.00888538	0.00888538	0.00893343	0.00968968	0.170109	1.70626	2.56502	3.68728	3.87187	4.52804
China TIMES 2.0	CN60-LM	China	Secondary Energy|Hydrogen|Distribute|Solar	MtH2	0	0.000203103	0.0105458	0.0124686	0.0140266	0.0145507	0.0169071	0.01717	0.0174174	0.0176519	0.0181499	0.0200376	0.381418	2.09035	3.05546	4.47853	5.70099	7.43479
China TIMES 2.0	CN60-LM	China	Secondary Energy|Hydrogen|Electricity	MtH2	0.00015438	0.000163695	0.00460686	0.00557356	0.00645617	0.00735814	0.0121542	0.00867789	0.00895341	0.00961754	0.00992677	0.0110898	0.257935	1.54583	3.45204	8.87416	13.3506	20.016
China TIMES 2.0	CN60-LM	China	Secondary Energy|Hydrogen|Gas|w/ CCS	MtH2	0	0	0	0	0	0	0	0	0	0	0	0	0	0	0	0	0	0
China TIMES 2.0	CN60-LM	China	Secondary Energy|Hydrogen|Gas|w/o CCS	MtH2	0.00139755	0.00139682	0.0294845	0.0315014	0.0291964	0.0297605	0.031367	0.0285994	0.0245511	0.0224351	0.0216922	0.021882	0.255475	0.748693	0.662288	0.141754	0	0
China TIMES 2.0	CN60-LM	China	Secondary Energy|Hydrogen|Oil|w/ CCS	MtH2	0	0	0	0	0	0	0	0	0	0	0	0	0.321688	0.928179	1.47749	1.5466	0.887172	0.351824
China TIMES 2.0	CN60-LM	China	Secondary Energy|Hydrogen|Oil|w/o CCS	MtH2	0.00215117	0.00222807	0.0434651	0.0427573	0.0438517	0.0438122	0.0408602	0.0430797	0.0415562	0.0254045	0.0231685	0.028202	0.26433	0.748693	0.72631	0.452504	0.000146606	0
China TIMES 2.0	CN60-noTS	China	Secondary Energy|Hydrogen|Biomass|w/ CCS	MtH2	0	0	0.000202169	0.000454837	0.000832456	0.00122028	0.00166302	0.00230428	0.00304531	0.00389296	0.00481522	0.00585613	0.733128	6.29405	6.71051	11.2313	14.1596	17.4257
China TIMES 2.0	CN60-noTS	China	Secondary Energy|Hydrogen|Biomass|w/o CCS	MtH2	0	0	0.000202169	0.000454837	0.000832456	0.00122028	0.00166302	0.00230428	0.00304531	0.00389296	0.00481522	0.00585613	0.21458	1.11652	2.13516	2.10421	1.92234	0
China TIMES 2.0	CN60-noTS	China	Secondary Energy|Hydrogen|Coal|w/ CCS	MtH2	0	0	0	0	0	0	0	0	0	0	0	0	0	0	0	0	0	0
China TIMES 2.0	CN60-noTS	China	Secondary Energy|Hydrogen|Coal|w/o CCS	MtH2	0.0064535	0.019561	0.0234516	0.0280107	0.0335149	0.0368805	0.0366223	0.0374769	0.0411934	0.0446678	0.0475615	0.0501072	1.02998	2.97738	2.44019	0	0	0
China TIMES 2.0	CN60-noTS	China	Secondary Energy|Hydrogen|Distribute|Offshore Wind	MtH2	0	0.000326016	0.000444771	0.000545805	0.000721462	0.000854195	0.000997812	0.00122895	0.00147915	0.00175183	0.00203309	0.00234245	0.0772487	1.11652	2.44019	3.20896	4.21416	5.39366
China TIMES 2.0	CN60-noTS	China	Secondary Energy|Hydrogen|Distribute|Onshore Wind	MtH2	0	0.000326016	0.000444771	0.000545805	0.000721462	0.000854195	0.000997812	0.00122895	0.00147915	0.00175183	0.00203309	0.00259792	0.343328	1.48869	2.44019	3.20896	4.21416	5.39366
China TIMES 2.0	CN60-noTS	China	Secondary Energy|Hydrogen|Distribute|Solar	MtH2	0	0.000326016	0.000485205	0.000636772	0.000887953	0.00109825	0.00133042	0.00168981	0.00208821	0.00253042	0.00299614	0.00351368	0.391993	2.23303	3.66028	4.81344	6.23696	7.88305
China TIMES 2.0	CN60-noTS	China	Secondary Energy|Hydrogen|Electricity	MtH2	0.00015438	0.000495544	0.000755303	0.00100792	0.00142295	0.0019244	0.00216858	0.00277128	0.00344207	0.00418882	0.00497787	0.00585613	0.257496	1.48869	3.05023	7.34817	9.70874	13.6916
China TIMES 2.0	CN60-noTS	China	Secondary Energy|Hydrogen|Gas|w/ CCS	MtH2	0	0	0	0	0	0	0	0	0	0	0	0	0	0	0	0	0	0
China TIMES 2.0	CN60-noTS	China	Secondary Energy|Hydrogen|Gas|w/o CCS	MtH2	0.00139755	0.00423821	0.00513509	0.00563998	0.00671515	0.00719965	0.00764989	0.00860265	0.00948396	0.0103163	0.0110215	0.0117123	0.257496	0.744344	0.610047	0	0	0
China TIMES 2.0	CN60-noTS	China	Secondary Energy|Hydrogen|Oil|w/ CCS	MtH2	0	0	0	0	0	0	0	0	0	0	0	0	0.174497	0	0.174497	0.174497	0	0
China TIMES 2.0	CN60-noTS	China	Secondary Energy|Hydrogen|Oil|w/o CCS	MtH2	0.00215117	0.00732884	0.0093127	0.00818707	0.00984828	0.00976223	0.0134279	0.0192024	0.0217522	0.024331	0.0267512	0.0292806	0.257496	0.744344	0.740573	0	0	0

## Sheet: Fig.4c Energy-based Storage Cap
Fig.4 The installed capacity of the energy supply sector to provide energy system flexibility
(c) Electrochemical and thermal energy storage capacity by technology
Model	Scenario	Region	Variable	Unit	2019	2020	2021	2022	2023	2024	2025	2026	2027	2028	2029	2030	2035	2040	2045	2050	2055	2060
China TIMES 2.0	NDC	China	Capacity|Storage|Flow-cell Battery	GWh	0.157943	0.165565	0.170837	0.181387	0.218039	0.248675	0.28424	0.395701	0.60385	0.920636	1.35828	1.91109	7.74428	16.8156	25.1604	28.3548	29.0815	32.1858
China TIMES 2.0	NDC	China	Capacity|Storage|Li-ion Battery	GWh	15.7417	24.6578	32.5215	42.7497	64.6715	83.8978	105.333	123.956	145.496	168.253	192.204	218.422	317.66	404.951	528.057	631.273	706.795	745.084
China TIMES 2.0	NDC	China	Capacity|Storage|Lead Acid Battery	GWh	1.03541	2.10266	3.05245	4.26614	6.78492	9.00286	11.4673	13.6362	14.3116	15.1954	16.3084	16.5781	19.7072	33.9719	50.3209	56.7097	58.1629	64.3716
China TIMES 2.0	NDC	China	Capacity|Storage|Molten Salt Battery	GWh	0	0.0234159	0.0444826	0.0708271	0.123273	0.169703	0.221063	0.348318	0.572261	0.904842	1.35828	1.91109	6.61072	13.5814	20.1284	22.6839	23.2652	25.7487
China TIMES 2.0	CN60	China	Capacity|Storage|Flow-cell Battery	GWh	0.157943	0.165565	0.170837	0.181387	0.218039	0.248675	0.28424	0.395701	0.60385	0.920636	1.35828	1.91109	10.3247	22.1741	31.5901	39.441	43.8315	44.3307
China TIMES 2.0	CN60	China	Capacity|Storage|Li-ion Battery	GWh	15.7417	24.6578	32.5215	42.7497	64.6715	83.8978	105.333	123.956	145.496	168.253	192.204	218.422	379.204	517.508	682.07	861.881	998.893	1068.28
China TIMES 2.0	CN60	China	Capacity|Storage|Lead Acid Battery	GWh	1.03541	2.10266	3.05245	4.26614	6.78492	9.00286	11.4673	13.6362	14.3116	15.1954	16.3084	16.5781	25.2049	44.9288	63.1802	78.8821	87.663	88.6615
China TIMES 2.0	CN60	China	Capacity|Storage|Molten Salt Battery	GWh	0	0.0234159	0.0444826	0.0708271	0.123273	0.169703	0.221063	0.348318	0.572261	0.904842	1.35828	1.91109	8.80982	17.9642	25.2721	31.5528	35.0652	35.4646
China TIMES 2.0	CN60-noLM	China	Capacity|Storage|Flow-cell Battery	GWh	0.157943	0.165565	0.170837	0.181387	0.218039	0.248675	0.28424	0.395701	0.60385	0.920636	1.35828	1.91109	10.3247	22.1741	31.5901	39.441	43.366	42.2654
China TIMES 2.0	CN60-noLM	China	Capacity|Storage|Li-ion Battery	GWh	15.7417	24.6578	32.5215	42.7497	64.6715	83.8978	105.333	123.956	145.496	168.253	192.204	218.422	379.204	517.508	682.07	861.881	991.352	1034.82
China TIMES 2.0	CN60-noLM	China	Capacity|Storage|Lead Acid Battery	GWh	1.03541	2.10266	3.05245	4.26614	6.78492	9.00286	11.4673	13.6362	14.3116	15.1954	16.3084	16.5781	25.2049	44.9288	63.1802	78.8821	86.732	84.5309
China TIMES 2.0	CN60-noLM	China	Capacity|Storage|Molten Salt Battery	GWh	0	0.0234159	0.0444826	0.0708271	0.123273	0.169703	0.221063	0.348318	0.572261	0.904842	1.35828	1.91109	8.80982	17.9642	25.2721	31.5528	34.6928	33.8123
China TIMES 2.0	CN60-LM	China	Capacity|Storage|Flow-cell Battery	GWh	0.157943	0.165565	0.170837	0.181387	0.218039	0.248675	0.28424	0.395701	0.60385	0.920636	1.35828	1.91109	10.3247	22.1741	31.5901	39.441	43.8315	44.7724
China TIMES 2.0	CN60-LM	China	Capacity|Storage|Li-ion Battery	GWh	15.7417	24.6578	32.5215	42.7497	64.6715	83.8978	105.333	123.956	145.496	168.253	192.204	218.422	379.204	517.508	682.07	861.881	998.893	1075.43
China TIMES 2.0	CN60-LM	China	Capacity|Storage|Lead Acid Battery	GWh	1.03541	2.10266	3.05245	4.26614	6.78492	9.00286	11.4673	13.6362	14.3116	15.1954	16.3084	16.5781	25.2049	44.9288	63.1802	78.8821	87.663	89.5448
China TIMES 2.0	CN60-LM	China	Capacity|Storage|Molten Salt Battery	GWh	0	0.0234159	0.0444826	0.0708271	0.123273	0.169703	0.221063	0.348318	0.572261	0.904842	1.35828	1.91109	8.80982	17.9642	25.2721	31.5528	35.0652	35.8179
China TIMES 2.0	CN60-noTS	China	Capacity|Storage|Flow-cell Battery	GWh	0.157943	0.165565	0.170837	0.181387	0.218039	0.248675	0.28424	0.395701	0.624478	1.02446	1.6186	2.38997	11.5883	24.1211	35.114	44.2605	44.9251	42.689
China TIMES 2.0	CN60-noTS	China	Capacity|Storage|Li-ion Battery	GWh	15.7417	24.6578	32.5215	42.7497	64.6715	83.8978	105.333	123.956	147.626	176.468	209.229	245.392	421.7	577.148	759.262	957.486	1056.17	1080.2
China TIMES 2.0	CN60-noTS	China	Capacity|Storage|Lead Acid Battery	GWh	1.03541	2.10266	3.05245	4.26614	6.78492	9.00286	11.4673	13.6362	14.3833	15.5141	17.047	17.8631	28.1008	48.9267	70.2279	88.5211	89.8502	85.3779
China TIMES 2.0	CN60-noTS	China	Capacity|Storage|Molten Salt Battery	GWh	0	0.0234159	0.0444826	0.0708271	0.123273	0.169703	0.221063	0.348318	0.592889	1.00867	1.6186	2.38997	9.93448	19.5609	28.0912	35.4084	35.9401	34.1512

[truncated: 39 more sheets: Fig.4d Power-based Stprage Cap, Fig.5a Electricity ConsumptionD, Fig.5b Electricity ConsumptionS, Fig.5c Electricity Generation D, Fig.5d Electricity Generation S, Fig.6a Electricity Storage, Fig.6b Transport ELC Demand, Fig.7a Hydrogen Consumption D, Fig.7b Hydrogen Consumption S, Fig.7c Hydrogen Production D, Fig.7d Hydrogen Production S, Fig.8a Annual ELC Investment, Fig.8b Annual H2N Investment, Fig.8c Annual STG Investment, Fig.8d Annual UPS Investment, Fig.8e Marginal cost of ELC, Fig.8f Marginal cost of H2N, Supp. Fig.1 Industry Tech, Supp. Fig.2 Building Heat, Supp. Fig.3 Building Cook …]
